# Supplementary material for: Characterization of Two TNF-Related Subtypes Predicting Infliximab Therapy Responses in Crohn’s Disease
Source: Front Immunol. 2022 Apr 22;13:871312. doi: 10.3389/fimmu.2022.871312 (PMC9072632; doi:10.3389/fimmu.2022.871312)
Supplement: Supplementary file 2 [file Table_1.xlsx]

## Sheet: Table S1
Gene	Cell type	Immunity
ADAM28	Activated B cell	Adaptive
CD180	Activated B cell	Adaptive
CD79B	Activated B cell	Adaptive
BLK	Activated B cell	Adaptive
CD19	Activated B cell	Adaptive
MS4A1	Activated B cell	Adaptive
TNFRSF17	Activated B cell	Adaptive
IGHM	Activated B cell	Adaptive
GNG7	Activated B cell	Adaptive
MICAL3	Activated B cell	Adaptive
SPIB	Activated B cell	Adaptive
HLA-DOB	Activated B cell	Adaptive
IGKC	Activated B cell	Adaptive
PNOC	Activated B cell	Adaptive
FCRL2	Activated B cell	Adaptive
BACH2	Activated B cell	Adaptive
CR2	Activated B cell	Adaptive
TCL1A	Activated B cell	Adaptive
AKNA	Activated B cell	Adaptive
ARHGAP25	Activated B cell	Adaptive
CCL21	Activated B cell	Adaptive
CD27	Activated B cell	Adaptive
CD38	Activated B cell	Adaptive
CLEC17A	Activated B cell	Adaptive
CLEC9A	Activated B cell	Adaptive
CLECL1	Activated B cell	Adaptive
AIM2	Activated CD4 T cell	Adaptive
BIRC3	Activated CD4 T cell	Adaptive
BRIP1	Activated CD4 T cell	Adaptive
CCL20	Activated CD4 T cell	Adaptive
CCL4	Activated CD4 T cell	Adaptive
CCL5	Activated CD4 T cell	Adaptive
CCNB1	Activated CD4 T cell	Adaptive
CCR7	Activated CD4 T cell	Adaptive
DUSP2	Activated CD4 T cell	Adaptive
ESCO2	Activated CD4 T cell	Adaptive
ETS1	Activated CD4 T cell	Adaptive
EXO1	Activated CD4 T cell	Adaptive
EXOC6	Activated CD4 T cell	Adaptive
IARS	Activated CD4 T cell	Adaptive
ITK	Activated CD4 T cell	Adaptive
KIF11	Activated CD4 T cell	Adaptive
KNTC1	Activated CD4 T cell	Adaptive
NUF2	Activated CD4 T cell	Adaptive
PRC1	Activated CD4 T cell	Adaptive
PSAT1	Activated CD4 T cell	Adaptive
RGS1	Activated CD4 T cell	Adaptive
RTKN2	Activated CD4 T cell	Adaptive
SAMSN1	Activated CD4 T cell	Adaptive
SELL	Activated CD4 T cell	Adaptive
TRAT1	Activated CD4 T cell	Adaptive
ADRM1	Activated CD8 T cell	Adaptive
AHSA1	Activated CD8 T cell	Adaptive
C1GALT1C1	Activated CD8 T cell	Adaptive
CCT6B	Activated CD8 T cell	Adaptive
CD37	Activated CD8 T cell	Adaptive
CD3D	Activated CD8 T cell	Adaptive
CD3E	Activated CD8 T cell	Adaptive
CD3G	Activated CD8 T cell	Adaptive
CD69	Activated CD8 T cell	Adaptive
CD8A	Activated CD8 T cell	Adaptive
CETN3	Activated CD8 T cell	Adaptive
CSE1L	Activated CD8 T cell	Adaptive
GEMIN6	Activated CD8 T cell	Adaptive
GNLY	Activated CD8 T cell	Adaptive
GPT2	Activated CD8 T cell	Adaptive
GZMA	Activated CD8 T cell	Adaptive
GZMH	Activated CD8 T cell	Adaptive
GZMK	Activated CD8 T cell	Adaptive
IL2RB	Activated CD8 T cell	Adaptive
LCK	Activated CD8 T cell	Adaptive
MPZL1	Activated CD8 T cell	Adaptive
NKG7	Activated CD8 T cell	Adaptive
PIK3IP1	Activated CD8 T cell	Adaptive
PTRH2	Activated CD8 T cell	Adaptive
TIMM13	Activated CD8 T cell	Adaptive
ZAP70	Activated CD8 T cell	Adaptive
ACP5	Gamma delta T cell	Adaptive
AQP9	Gamma delta T cell	Adaptive
BTN3A2	Gamma delta T cell	Adaptive
C1orf54	Gamma delta T cell	Adaptive
CARD8	Gamma delta T cell	Adaptive
CCL18	Gamma delta T cell	Adaptive
CD209	Gamma delta T cell	Adaptive
CD33	Gamma delta T cell	Adaptive
CD36	Gamma delta T cell	Adaptive
CDK5	Gamma delta T cell	Adaptive
IL10RB	Gamma delta T cell	Adaptive
KLRF1	Gamma delta T cell	Adaptive
LGALS1	Gamma delta T cell	Adaptive
MAPK7	Gamma delta T cell	Adaptive
KLHL7	Gamma delta T cell	Adaptive
KRT80	Gamma delta T cell	Adaptive
LAMC1	Gamma delta T cell	Adaptive
LCORL	Gamma delta T cell	Adaptive
LMNB1	Gamma delta T cell	Adaptive
MEIS3P1	Gamma delta T cell	Adaptive
MPL	Gamma delta T cell	Adaptive
FABP1	Gamma delta T cell	Adaptive
FABP5	Gamma delta T cell	Adaptive
FADD	Gamma delta T cell	Adaptive
MFAP3L	Gamma delta T cell	Adaptive
MINPP1	Gamma delta T cell	Adaptive
RPS24	Gamma delta T cell	Adaptive
RPS7	Gamma delta T cell	Adaptive
RPS9	Gamma delta T cell	Adaptive
DBNL	Gamma delta T cell	Adaptive
CCL13	Gamma delta T cell	Adaptive
CD22	Immature B cell	Adaptive
CYBB	Immature B cell	Adaptive
FAM129C	Immature B cell	Adaptive
FCRL1	Immature B cell	Adaptive
FCRL3	Immature B cell	Adaptive
FCRL5	Immature B cell	Adaptive
FCRLA	Immature B cell	Adaptive
HDAC9	Immature B cell	Adaptive
HLA-DQA1	Immature B cell	Adaptive
HVCN1	Immature B cell	Adaptive
KIAA0226	Immature B cell	Adaptive
NCF1	Immature B cell	Adaptive
NCF1B	Immature B cell	Adaptive
P2RY10	Immature B cell	Adaptive
SP100	Immature B cell	Adaptive
TXNIP	Immature B cell	Adaptive
STAP1	Immature B cell	Adaptive
TAGAP	Immature B cell	Adaptive
ZCCHC2	Immature B cell	Adaptive
CCL3L1	Regulatory T cell	Adaptive
CD72	Regulatory T cell	Adaptive
CLEC5A	Regulatory T cell	Adaptive
FOXP3	Regulatory T cell	Adaptive
ITGA4	Regulatory T cell	Adaptive
L1CAM	Regulatory T cell	Adaptive
LIPA	Regulatory T cell	Adaptive
LRP1	Regulatory T cell	Adaptive
LRRC42	Regulatory T cell	Adaptive
MARCO	Regulatory T cell	Adaptive
MMP12	Regulatory T cell	Adaptive
MNDA	Regulatory T cell	Adaptive
MRC1	Regulatory T cell	Adaptive
MS4A6A	Regulatory T cell	Adaptive
PELO	Regulatory T cell	Adaptive
PLEK	Regulatory T cell	Adaptive
PRSS23	Regulatory T cell	Adaptive
PTGIR	Regulatory T cell	Adaptive
ST8SIA4	Regulatory T cell	Adaptive
STAB1	Regulatory T cell	Adaptive
B3GAT1	T follicular helper cell	Adaptive
CDK5R1	T follicular helper cell	Adaptive
PDCD1	T follicular helper cell	Adaptive
BCL6	T follicular helper cell	Adaptive
CD200	T follicular helper cell	Adaptive
CD83	T follicular helper cell	Adaptive
CD84	T follicular helper cell	Adaptive
FGF2	T follicular helper cell	Adaptive
GPR18	T follicular helper cell	Adaptive
CEBPA	T follicular helper cell	Adaptive
CECR1	T follicular helper cell	Adaptive
CLEC10A	T follicular helper cell	Adaptive
CLEC4A	T follicular helper cell	Adaptive
CSF1R	T follicular helper cell	Adaptive
CTSS	T follicular helper cell	Adaptive
DMN	T follicular helper cell	Adaptive
DPP4	T follicular helper cell	Adaptive
LRRC32	T follicular helper cell	Adaptive
MC5R	T follicular helper cell	Adaptive
MICA	T follicular helper cell	Adaptive
NCAM1	T follicular helper cell	Adaptive
NCR2	T follicular helper cell	Adaptive
NRP1	T follicular helper cell	Adaptive
PDCD1LG2	T follicular helper cell	Adaptive
PDCD6	T follicular helper cell	Adaptive
PRDX1	T follicular helper cell	Adaptive
RAE1	T follicular helper cell	Adaptive
RAET1E	T follicular helper cell	Adaptive
SIGLEC7	T follicular helper cell	Adaptive
SIGLEC9	T follicular helper cell	Adaptive
TYRO3	T follicular helper cell	Adaptive
CHST12	T follicular helper cell	Adaptive
CLIC3	T follicular helper cell	Adaptive
IVNS1ABP	T follicular helper cell	Adaptive
KIR2DL2	T follicular helper cell	Adaptive
LGMN	T follicular helper cell	Adaptive
CD70	Type 1 T helper cell	Adaptive
TBX21	Type 1 T helper cell	Adaptive
ADAM8	Type 1 T helper cell	Adaptive
AHCYL2	Type 1 T helper cell	Adaptive
ALCAM	Type 1 T helper cell	Adaptive
B3GALNT1	Type 1 T helper cell	Adaptive
BBS12	Type 1 T helper cell	Adaptive
BST1	Type 1 T helper cell	Adaptive
CD151	Type 1 T helper cell	Adaptive
CD47	Type 1 T helper cell	Adaptive
CD48	Type 1 T helper cell	Adaptive
CD52	Type 1 T helper cell	Adaptive
CD53	Type 1 T helper cell	Adaptive
CD59	Type 1 T helper cell	Adaptive
CD6	Type 1 T helper cell	Adaptive
CD68	Type 1 T helper cell	Adaptive
CD7	Type 1 T helper cell	Adaptive
CD96	Type 1 T helper cell	Adaptive
CFHR3	Type 1 T helper cell	Adaptive
CHRM3	Type 1 T helper cell	Adaptive
CLEC7A	Type 1 T helper cell	Adaptive
COL23A1	Type 1 T helper cell	Adaptive
COL4A4	Type 1 T helper cell	Adaptive
COL5A3	Type 1 T helper cell	Adaptive
DAB1	Type 1 T helper cell	Adaptive
DLEU7	Type 1 T helper cell	Adaptive
DOC2B	Type 1 T helper cell	Adaptive
EMP1	Type 1 T helper cell	Adaptive
F12	Type 1 T helper cell	Adaptive
FURIN	Type 1 T helper cell	Adaptive
GAB3	Type 1 T helper cell	Adaptive
GATM	Type 1 T helper cell	Adaptive
GFPT2	Type 1 T helper cell	Adaptive
GPR25	Type 1 T helper cell	Adaptive
GREM2	Type 1 T helper cell	Adaptive
HAVCR1	Type 1 T helper cell	Adaptive
HSD11B1	Type 1 T helper cell	Adaptive
HUNK	Type 1 T helper cell	Adaptive
IGF2	Type 1 T helper cell	Adaptive
RCSD1	Type 1 T helper cell	Adaptive
RYR1	Type 1 T helper cell	Adaptive
SAV1	Type 1 T helper cell	Adaptive
SELE	Type 1 T helper cell	Adaptive
SELP	Type 1 T helper cell	Adaptive
SH3KBP1	Type 1 T helper cell	Adaptive
SIT1	Type 1 T helper cell	Adaptive
SLC35B3	Type 1 T helper cell	Adaptive
SIGLEC10	Type 1 T helper cell	Adaptive
SKAP1	Type 1 T helper cell	Adaptive
THUMPD2	Type 1 T helper cell	Adaptive
TIGIT	Type 1 T helper cell	Adaptive
ZEB2	Type 1 T helper cell	Adaptive
ENC1	Type 1 T helper cell	Adaptive
FAM134B	Type 1 T helper cell	Adaptive
FBXO30	Type 1 T helper cell	Adaptive
FCGR2C	Type 1 T helper cell	Adaptive
STAC	Type 1 T helper cell	Adaptive
LTC4S	Type 1 T helper cell	Adaptive
MAN1B1	Type 1 T helper cell	Adaptive
MDH1	Type 1 T helper cell	Adaptive
MMD	Type 1 T helper cell	Adaptive
RGS16	Type 1 T helper cell	Adaptive
IL12A	Type 1 T helper cell	Adaptive
P2RX5	Type 1 T helper cell	Adaptive
CD97	Type 1 T helper cell	Adaptive
ITGB4	Type 1 T helper cell	Adaptive
ICAM3	Type 1 T helper cell	Adaptive
METRNL	Type 1 T helper cell	Adaptive
TNFRSF1A	Type 1 T helper cell	Adaptive
IRF1	Type 1 T helper cell	Adaptive
HTR2B	Type 1 T helper cell	Adaptive
CALD1	Type 1 T helper cell	Adaptive
MOCOS	Type 1 T helper cell	Adaptive
TRAF3IP2	Type 1 T helper cell	Adaptive
TLR8	Type 1 T helper cell	Adaptive
TRAF1	Type 1 T helper cell	Adaptive
DUSP14	Type 1 T helper cell	Adaptive
IL17A	Type 17 T helper cell	Adaptive
IL17RA	Type 17 T helper cell	Adaptive
C2CD4A	Type 17 T helper cell	Adaptive
C2CD4B	Type 17 T helper cell	Adaptive
CA2	Type 17 T helper cell	Adaptive
CCDC65	Type 17 T helper cell	Adaptive
CEACAM3	Type 17 T helper cell	Adaptive
IL17C	Type 17 T helper cell	Adaptive
IL17F	Type 17 T helper cell	Adaptive
IL17RC	Type 17 T helper cell	Adaptive
IL17RE	Type 17 T helper cell	Adaptive
IL23A	Type 17 T helper cell	Adaptive
ILDR1	Type 17 T helper cell	Adaptive
LONRF3	Type 17 T helper cell	Adaptive
SH2D6	Type 17 T helper cell	Adaptive
TNIP2	Type 17 T helper cell	Adaptive
ABCA1	Type 17 T helper cell	Adaptive
ABCB1	Type 17 T helper cell	Adaptive
ADAMTS12	Type 17 T helper cell	Adaptive
ANK1	Type 17 T helper cell	Adaptive
ANKRD22	Type 17 T helper cell	Adaptive
B3GALT2	Type 17 T helper cell	Adaptive
CAMTA1	Type 17 T helper cell	Adaptive
CCR9	Type 17 T helper cell	Adaptive
CD40	Type 17 T helper cell	Adaptive
GPR44	Type 17 T helper cell	Adaptive
IFT80	Type 17 T helper cell	Adaptive
ASB2	Type 2 T helper cell	Adaptive
CSRP2	Type 2 T helper cell	Adaptive
DAPK1	Type 2 T helper cell	Adaptive
DLC1	Type 2 T helper cell	Adaptive
DNAJC12	Type 2 T helper cell	Adaptive
DUSP6	Type 2 T helper cell	Adaptive
GNAI1	Type 2 T helper cell	Adaptive
LAMP3	Type 2 T helper cell	Adaptive
NRP2	Type 2 T helper cell	Adaptive
OSBPL1A	Type 2 T helper cell	Adaptive
PDE4B	Type 2 T helper cell	Adaptive
PHLDA1	Type 2 T helper cell	Adaptive
PLA2G4A	Type 2 T helper cell	Adaptive
RAB27B	Type 2 T helper cell	Adaptive
RBMS3	Type 2 T helper cell	Adaptive
RNF125	Type 2 T helper cell	Adaptive
TMPRSS3	Type 2 T helper cell	Adaptive
GATA3	Type 2 T helper cell	Adaptive
BIRC5	Type 2 T helper cell	Adaptive
CDC25C	Type 2 T helper cell	Adaptive
CDC7	Type 2 T helper cell	Adaptive
CENPF	Type 2 T helper cell	Adaptive
CXCR6	Type 2 T helper cell	Adaptive
DHFR	Type 2 T helper cell	Adaptive
EVI5	Type 2 T helper cell	Adaptive
GSTA4	Type 2 T helper cell	Adaptive
HELLS	Type 2 T helper cell	Adaptive
IL26	Type 2 T helper cell	Adaptive
LAIR2	Type 2 T helper cell	Adaptive
ABCD1	Activated dendritic cell	Innate
C1QC	Activated dendritic cell	Innate
CAPG	Activated dendritic cell	Innate
CCL3L3	Activated dendritic cell	Innate
CD207	Activated dendritic cell	Innate
CD302	Activated dendritic cell	Innate
ATP5B	Activated dendritic cell	Innate
ATP5L	Activated dendritic cell	Innate
ATP6V1A	Activated dendritic cell	Innate
BCL2L1	Activated dendritic cell	Innate
C1QB	Activated dendritic cell	Innate
SNURF	Activated dendritic cell	Innate
SPCS3	Activated dendritic cell	Innate
CCNA1	Activated dendritic cell	Innate
CEACAM8	Activated dendritic cell	Innate
NOS2	Activated dendritic cell	Innate
SRA1	Activated dendritic cell	Innate
TNFRSF6B	Activated dendritic cell	Innate
TREM1	Activated dendritic cell	Innate
TREML1	Activated dendritic cell	Innate
RHOA	Activated dendritic cell	Innate
SLC25A37	Activated dendritic cell	Innate
TNFSF14	Activated dendritic cell	Innate
TREML4	Activated dendritic cell	Innate
VNN2	Activated dendritic cell	Innate
XPO6	Activated dendritic cell	Innate
CLEC4C	Activated dendritic cell	Innate
TNFAIP2	Activated dendritic cell	Innate
UBD	Activated dendritic cell	Innate
ACTR3	Activated dendritic cell	Innate
RAB1A	Activated dendritic cell	Innate
SLA	Activated dendritic cell	Innate
HLA-DQA2	Activated dendritic cell	Innate
SIGLEC5	Activated dendritic cell	Innate
SLAMF9	Activated dendritic cell	Innate
ABAT	CD56bright natural killer cell	Innate
C11orf75	CD56bright natural killer cell	Innate
C5orf15	CD56bright natural killer cell	Innate
CDHR1	CD56bright natural killer cell	Innate
DCAF12	CD56bright natural killer cell	Innate
DYNLL1	CD56bright natural killer cell	Innate
GPR137B	CD56bright natural killer cell	Innate
HCP5	CD56bright natural killer cell	Innate
HDGFRP2	CD56bright natural killer cell	Innate
KRT86	CD56bright natural killer cell	Innate
MLST8	CD56bright natural killer cell	Innate
ELMOD3	CD56bright natural killer cell	Innate
ENTPD5	CD56bright natural killer cell	Innate
FAM119A	CD56bright natural killer cell	Innate
FAM179A	CD56bright natural killer cell	Innate
CLIC2	CD56bright natural killer cell	Innate
COX7A2L	CD56bright natural killer cell	Innate
CREB3L4	CD56bright natural killer cell	Innate
CSF1	CD56bright natural killer cell	Innate
CSNK2A2	CD56bright natural killer cell	Innate
CSTA	CD56bright natural killer cell	Innate
CSTB	CD56bright natural killer cell	Innate
CTPS	CD56bright natural killer cell	Innate
CTSD	CD56bright natural killer cell	Innate
FST	CD56bright natural killer cell	Innate
GATA2	CD56bright natural killer cell	Innate
GMPR	CD56bright natural killer cell	Innate
HDC	CD56bright natural killer cell	Innate
HEY1	CD56bright natural killer cell	Innate
HOXA1	CD56bright natural killer cell	Innate
HS2ST1	CD56bright natural killer cell	Innate
HS3ST1	CD56bright natural killer cell	Innate
BCL11B	CD56bright natural killer cell	Innate
CDH3	CD56bright natural killer cell	Innate
MYL6B	CD56bright natural killer cell	Innate
NAA16	CD56bright natural killer cell	Innate
ClQA	CD56bright natural killer cell	Innate
ClQB	CD56bright natural killer cell	Innate
CYP27B1	CD56bright natural killer cell	Innate
EIF3M	CD56bright natural killer cell	Innate
CYP27A1	CD56dim natural killer cell	Innate
DDX55	CD56dim natural killer cell	Innate
DYRK2	CD56dim natural killer cell	Innate
RPL37A	CD56dim natural killer cell	Innate
NOTCH3	CD56dim natural killer cell	Innate
AKR7A3	CD56dim natural killer cell	Innate
GPRC5C	CD56dim natural killer cell	Innate
GRIN1	CD56dim natural killer cell	Innate
HLA-E	CD56dim natural killer cell	Innate
PORCN	CD56dim natural killer cell	Innate
PSMC4	CD56dim natural killer cell	Innate
UPP1	CD56dim natural killer cell	Innate
IL21R	CD56dim natural killer cell	Innate
KIR2DS1	CD56dim natural killer cell	Innate
KIR2DS2	CD56dim natural killer cell	Innate
KIR2DS5	CD56dim natural killer cell	Innate
GIPR	Eosinophil	Innate
KRT18P50	Eosinophil	Innate
LRMP	Eosinophil	Innate
FOSB	Eosinophil	Innate
RRP12	Eosinophil	Innate
GPR183	Eosinophil	Innate
NR4A3	Eosinophil	Innate
ST3GAL6	Eosinophil	Innate
DEPDC5	Eosinophil	Innate
PDE6C	Eosinophil	Innate
PKD2L2	Eosinophil	Innate
GPR65	Eosinophil	Innate
IL5RA	Eosinophil	Innate
P2RY14	Eosinophil	Innate
DACH1	Eosinophil	Innate
DAPK2	Eosinophil	Innate
EMR3	Eosinophil	Innate
ACADM	Immature dendritic cell	Innate
AHCYL1	Immature dendritic cell	Innate
ALDH1A2	Immature dendritic cell	Innate
ALDH3A2	Immature dendritic cell	Innate
ALDH9A1	Immature dendritic cell	Innate
ALOX15	Immature dendritic cell	Innate
AMT	Immature dendritic cell	Innate
ARL1	Immature dendritic cell	Innate
ATIC	Immature dendritic cell	Innate
ATP5A1	Immature dendritic cell	Innate
CAPZA1	Immature dendritic cell	Innate
LILRA5	Immature dendritic cell	Innate
RDX	Immature dendritic cell	Innate
RRAGD	Immature dendritic cell	Innate
TACSTD2	Immature dendritic cell	Innate
INPP5F	Immature dendritic cell	Innate
RAB38	Immature dendritic cell	Innate
PLAU	Immature dendritic cell	Innate
CSF3R	Immature dendritic cell	Innate
SLC18A2	Immature dendritic cell	Innate
AMPD2	Immature dendritic cell	Innate
CLTB	Immature dendritic cell	Innate
C1orf162	Immature dendritic cell	Innate
AIF1	Macrophage	Innate
CCL1	Macrophage	Innate
CCL14	Macrophage	Innate
CCL23	Macrophage	Innate
CCL26	Macrophage	Innate
CD300LB	Macrophage	Innate
CNR1	Macrophage	Innate
CNR2	Macrophage	Innate
EIF1	Macrophage	Innate
EIF4A1	Macrophage	Innate
FPR1	Macrophage	Innate
FPR2	Macrophage	Innate
FRAT2	Macrophage	Innate
GPR27	Macrophage	Innate
GPR77	Macrophage	Innate
RNASE2	Macrophage	Innate
MS4A2	Macrophage	Innate
BASP1	Macrophage	Innate
IGSF6	Macrophage	Innate
HK3	Macrophage	Innate
VNN1	Macrophage	Innate
FES	Macrophage	Innate
NPL	Macrophage	Innate
FZD2	Macrophage	Innate
FAM198B	Macrophage	Innate
HNMT	Macrophage	Innate
SLC15A3	Macrophage	Innate
CD4	Macrophage	Innate
TXNDC3	Macrophage	Innate
FRMD4A	Macrophage	Innate
CRYBB1	Macrophage	Innate
HRH1	Macrophage	Innate
WNT5B	Macrophage	Innate
ADAMTS3	Mast cell	Innate
CPA3	Mast cell	Innate
CMA1	Mast cell	Innate
CTSG	Mast cell	Innate
ARHGAP15	Mast cell	Innate
CPM	Mast cell	Innate
FCN1	Mast cell	Innate
FTL	Mast cell	Innate
HSPA6	Mast cell	Innate
ITGA9	Mast cell	Innate
RNASE3	Mast cell	Innate
S100A4	Mast cell	Innate
SIGLEC8	Mast cell	Innate
SLC6A4	Mast cell	Innate
PTGS2	Mast cell	Innate
EGR3	Mast cell	Innate
PILRA	Mast cell	Innate
CCR2	MDSC	Innate
CD14	MDSC	Innate
CD2	MDSC	Innate
CD86	MDSC	Innate
CXCR4	MDSC	Innate
FCGR2A	MDSC	Innate
FCGR2B	MDSC	Innate
FCGR3A	MDSC	Innate
FERMT3	MDSC	Innate
GPSM3	MDSC	Innate
IL18BP	MDSC	Innate
IL4R	MDSC	Innate
ITGAL	MDSC	Innate
ITGAM	MDSC	Innate
PARVG	MDSC	Innate
PSAP	MDSC	Innate
PTGER2	MDSC	Innate
PTGES2	MDSC	Innate
S100A8	MDSC	Innate
S100A9	MDSC	Innate
ASGR2	Monocyte	Innate
CFP	Monocyte	Innate
ASGR1	Monocyte	Innate
CD1D	Monocyte	Innate
UPK3A	Monocyte	Innate
ACTG1	Monocyte	Innate
ANXA5	Monocyte	Innate
ATP6V1B2	Monocyte	Innate
CFL1	Monocyte	Innate
DAZAP2	Monocyte	Innate
CTBS	Monocyte	Innate
EMR4P	Monocyte	Innate
HIVEP2	Monocyte	Innate
MARCKSL1	Monocyte	Innate
MBP	Monocyte	Innate
MMP15	Monocyte	Innate
PNPLA6	Monocyte	Innate
TMBIM6	Monocyte	Innate
PQBP1	Monocyte	Innate
TEX264	Monocyte	Innate
IKZF1	Monocyte	Innate
AKT3	Natural killer cell	Innate
AXL	Natural killer cell	Innate
BST2	Natural killer cell	Innate
CDH2	Natural killer cell	Innate
CRTAM	Natural killer cell	Innate
CSF2RA	Natural killer cell	Innate
CTSZ	Natural killer cell	Innate
CXCL1	Natural killer cell	Innate
CYTH1	Natural killer cell	Innate
DAXX	Natural killer cell	Innate
DGKH	Natural killer cell	Innate
DLL4	Natural killer cell	Innate
DPYD	Natural killer cell	Innate
ERBB3	Natural killer cell	Innate
F11R	Natural killer cell	Innate
FAM27A	Natural killer cell	Innate
FAM49A	Natural killer cell	Innate
FASLG	Natural killer cell	Innate
FCGR1A	Natural killer cell	Innate
FN1	Natural killer cell	Innate
FSTL1	Natural killer cell	Innate
FUCA1	Natural killer cell	Innate
GBP3	Natural killer cell	Innate
GLS2	Natural killer cell	Innate
GRB2	Natural killer cell	Innate
LST1	Natural killer cell	Innate
BCL2	Natural killer cell	Innate
CDC5L	Natural killer cell	Innate
FGF18	Natural killer cell	Innate
FUT5	Natural killer cell	Innate
FZR1	Natural killer cell	Innate
GAGE2	Natural killer cell	Innate
IGFBP5	Natural killer cell	Innate
KANK2	Natural killer cell	Innate
LDB3	Natural killer cell	Innate
BTN2A2	Natural killer T cell	Innate
CD101	Natural killer T cell	Innate
CD109	Natural killer T cell	Innate
CNPY3	Natural killer T cell	Innate
CNPY4	Natural killer T cell	Innate
CREB1	Natural killer T cell	Innate
CRTC2	Natural killer T cell	Innate
CRTC3	Natural killer T cell	Innate
CSF2	Natural killer T cell	Innate
KLRC1	Natural killer T cell	Innate
FUT4	Natural killer T cell	Innate
ICAM2	Natural killer T cell	Innate
IL32	Natural killer T cell	Innate
LAMP2	Natural killer T cell	Innate
LILRB5	Natural killer T cell	Innate
KLRG1	Natural killer T cell	Innate
HSPA4	Natural killer T cell	Innate
HSPB6	Natural killer T cell	Innate
ISM2	Natural killer T cell	Innate
ITIH2	Natural killer T cell	Innate
KDM4C	Natural killer T cell	Innate
KIR2DS4	Natural killer T cell	Innate
KIRREL3	Natural killer T cell	Innate
SDCBP	Natural killer T cell	Innate
NFATC2IP	Natural killer T cell	Innate
MICB	Natural killer T cell	Innate
KIR2DL1	Natural killer T cell	Innate
KIR2DL3	Natural killer T cell	Innate
KIR3DL1	Natural killer T cell	Innate
KIR3DL2	Natural killer T cell	Innate
NCR1	Natural killer T cell	Innate
FOSL1	Natural killer T cell	Innate
TSLP	Natural killer T cell	Innate
SLC7A7	Natural killer T cell	Innate
SPP1	Natural killer T cell	Innate
TREM2	Natural killer T cell	Innate
UBASH3A	Natural killer T cell	Innate
YBX2	Natural killer T cell	Innate
CCDC88A	Natural killer T cell	Innate
CLEC1A	Natural killer T cell	Innate
THBD	Natural killer T cell	Innate
PDPN	Natural killer T cell	Innate
VCAM1	Natural killer T cell	Innate
EMR1	Natural killer T cell	Innate
CREB5	Neutrophil	Innate
CDA	Neutrophil	Innate
CHST15	Neutrophil	Innate
S100A12	Neutrophil	Innate
APOBEC3A	Neutrophil	Innate
CASP5	Neutrophil	Innate
MMP25	Neutrophil	Innate
HAL	Neutrophil	Innate
C1orf183	Neutrophil	Innate
FFAR2	Neutrophil	Innate
MAK	Neutrophil	Innate
CXCR1	Neutrophil	Innate
STEAP4	Neutrophil	Innate
MGAM	Neutrophil	Innate
BTNL8	Neutrophil	Innate
CXCR2	Neutrophil	Innate
TNFRSF10C	Neutrophil	Innate
VNN3	Neutrophil	Innate
CBX6	Plasmacytoid dendritic cell	Innate
DAB2	Plasmacytoid dendritic cell	Innate
DDX17	Plasmacytoid dendritic cell	Innate
HIGD1A	Plasmacytoid dendritic cell	Innate
IDH3A	Plasmacytoid dendritic cell	Innate
IL3RA	Plasmacytoid dendritic cell	Innate
MAGED1	Plasmacytoid dendritic cell	Innate
NUCB2	Plasmacytoid dendritic cell	Innate
OFD1	Plasmacytoid dendritic cell	Innate
OGT	Plasmacytoid dendritic cell	Innate
PDIA4	Plasmacytoid dendritic cell	Innate
SERTAD2	Plasmacytoid dendritic cell	Innate
SIRPA	Plasmacytoid dendritic cell	Innate
TMED2	Plasmacytoid dendritic cell	Innate
ENG	Plasmacytoid dendritic cell	Innate
FCAR	Plasmacytoid dendritic cell	Innate
IGF1	Plasmacytoid dendritic cell	Innate
ITGA2B	Plasmacytoid dendritic cell	Innate
GABARAP	Plasmacytoid dendritic cell	Innate
GPX1	Plasmacytoid dendritic cell	Innate
KRT23	Plasmacytoid dendritic cell	Innate
PROK2	Plasmacytoid dendritic cell	Innate
RALB	Plasmacytoid dendritic cell	Innate
RETNLB	Plasmacytoid dendritic cell	Innate
RNF141	Plasmacytoid dendritic cell	Innate
SEC14L1	Plasmacytoid dendritic cell	Innate
SEPX1	Plasmacytoid dendritic cell	Innate
EMP3	Plasmacytoid dendritic cell	Innate
CD300LF	Plasmacytoid dendritic cell	Innate
ABTB1	Plasmacytoid dendritic cell	Innate
KLHL21	Plasmacytoid dendritic cell	Innate
PHRF1	Plasmacytoid dendritic cell	Innate

## Sheet: Table S2
Sample	TNF subtype	gene subtype
GSM2615748	TNF subtype A	gene subtype A
GSM2615749	TNF subtype A	gene subtype A
GSM2615754	TNF subtype A	gene subtype B
GSM2615764	TNF subtype B	gene subtype B
GSM2615765	TNF subtype A	gene subtype B
GSM2615771	TNF subtype B	gene subtype B
GSM2615772	TNF subtype A	gene subtype A
GSM2615773	TNF subtype A	gene subtype A
GSM2615774	TNF subtype A	gene subtype A
GSM2615775	TNF subtype B	gene subtype B
GSM2615781	TNF subtype B	gene subtype A
GSM2615782	TNF subtype B	gene subtype B
GSM2615789	TNF subtype A	gene subtype B
GSM2615796	TNF subtype A	gene subtype A
GSM2615797	TNF subtype A	gene subtype A
GSM2615802	TNF subtype A	gene subtype A
GSM2615804	TNF subtype A	gene subtype B
GSM2615810	TNF subtype B	gene subtype B
GSM2615811	TNF subtype A	gene subtype A
GSM2615812	TNF subtype B	gene subtype A
GSM2615817	TNF subtype B	gene subtype B
GSM2615818	TNF subtype B	gene subtype A
GSM2615819	TNF subtype A	gene subtype A
GSM901326	TNF subtype B	gene subtype B
GSM901327	TNF subtype A	gene subtype A
GSM901328	TNF subtype A	gene subtype A
GSM901329	TNF subtype A	gene subtype A
GSM901330	TNF subtype B	gene subtype B
GSM901331	TNF subtype A	gene subtype B
GSM901332	TNF subtype A	gene subtype B
GSM901333	TNF subtype A	gene subtype A
GSM901334	TNF subtype A	gene subtype B
GSM901335	TNF subtype B	gene subtype A
GSM901336	TNF subtype B	gene subtype B
GSM901337	TNF subtype B	gene subtype B
GSM901338	TNF subtype A	gene subtype A
GSM2728662	TNF subtype B	gene subtype B
GSM2728663	TNF subtype A	gene subtype B
GSM2728664	TNF subtype B	gene subtype B
GSM2728665	TNF subtype B	gene subtype A
GSM2728666	TNF subtype B	gene subtype A
GSM2728667	TNF subtype A	gene subtype A
GSM2728668	TNF subtype A	gene subtype A
GSM2728669	TNF subtype B	gene subtype A
GSM2728670	TNF subtype B	gene subtype B
GSM2728671	TNF subtype B	gene subtype A
GSM2728672	TNF subtype A	gene subtype A
GSM2728673	TNF subtype A	gene subtype A
GSM2728674	TNF subtype A	gene subtype A
GSM2728675	TNF subtype B	gene subtype A
GSM2728676	TNF subtype A	gene subtype A
GSM2728677	TNF subtype B	gene subtype A
GSM2728678	TNF subtype A	gene subtype A
GSM2728679	TNF subtype A	gene subtype A
GSM2728680	TNF subtype A	gene subtype B
GSM2728681	TNF subtype B	gene subtype B
GSM2728682	TNF subtype A	gene subtype B
GSM2728683	TNF subtype A	gene subtype A
GSM2728684	TNF subtype A	gene subtype A
GSM2728685	TNF subtype A	gene subtype A
GSM2728686	TNF subtype B	gene subtype A
GSM2728687	TNF subtype A	gene subtype A
GSM2728688	TNF subtype B	gene subtype B
GSM2728689	TNF subtype B	gene subtype A
GSM2728690	TNF subtype A	gene subtype A
GSM2728691	TNF subtype A	gene subtype A
GSM2728692	TNF subtype A	gene subtype A
GSM2728693	TNF subtype A	gene subtype A
GSM2728694	TNF subtype A	gene subtype A
GSM2728695	TNF subtype A	gene subtype A
GSM2728696	TNF subtype A	gene subtype A
GSM2728697	TNF subtype A	gene subtype A
GSM2728698	TNF subtype B	gene subtype B
GSM2728699	TNF subtype B	gene subtype B
GSM2728700	TNF subtype B	gene subtype B
GSM2728701	TNF subtype A	gene subtype A
GSM2728702	TNF subtype B	gene subtype A
GSM2728703	TNF subtype B	gene subtype A
GSM2728704	TNF subtype B	gene subtype B
GSM2728705	TNF subtype B	gene subtype B
GSM2728706	TNF subtype B	gene subtype A
GSM2728707	TNF subtype A	gene subtype A
GSM2728708	TNF subtype B	gene subtype B
GSM2728709	TNF subtype B	gene subtype A
GSM2728710	TNF subtype B	gene subtype B
GSM2728711	TNF subtype B	gene subtype B
GSM2728712	TNF subtype A	gene subtype A
GSM2728713	TNF subtype A	gene subtype A
GSM2728714	TNF subtype A	gene subtype B
GSM2728715	TNF subtype A	gene subtype A
GSM2728716	TNF subtype B	gene subtype A
GSM2728717	TNF subtype A	gene subtype B
GSM2728718	TNF subtype A	gene subtype A
GSM2728719	TNF subtype B	gene subtype A
GSM2728720	TNF subtype A	gene subtype B
GSM2728721	TNF subtype A	gene subtype A
GSM2728722	TNF subtype B	gene subtype B
GSM2728723	TNF subtype A	gene subtype B
GSM2728724	TNF subtype B	gene subtype B
GSM2728725	TNF subtype A	gene subtype A
GSM2728726	TNF subtype B	gene subtype B
GSM5656171	TNF subtype A	gene subtype A
GSM5656172	TNF subtype A	gene subtype B
GSM5656173	TNF subtype A	gene subtype B
GSM5656174	TNF subtype B	gene subtype B
GSM5656175	TNF subtype A	gene subtype A
GSM5656176	TNF subtype B	gene subtype B
GSM5656177	TNF subtype B	gene subtype B
GSM5656178	TNF subtype B	gene subtype B
GSM5656182	TNF subtype B	gene subtype B
GSM5656183	TNF subtype B	gene subtype B
GSM5656184	TNF subtype B	gene subtype B
GSM5656187	TNF subtype B	gene subtype A
GSM5656188	TNF subtype A	gene subtype A
GSM5656192	TNF subtype A	gene subtype B
GSM5656193	TNF subtype A	gene subtype A
GSM5656198	TNF subtype A	gene subtype A
GSM5656199	TNF subtype A	gene subtype B
GSM5656200	TNF subtype B	gene subtype B
GSM5656201	TNF subtype B	gene subtype B
GSM5656207	TNF subtype B	gene subtype B
GSM5656210	TNF subtype A	gene subtype A
GSM5656211	TNF subtype B	gene subtype B
GSM5656214	TNF subtype A	gene subtype B
GSM5656215	TNF subtype B	gene subtype B
GSM5656216	TNF subtype B	gene subtype A
GSM5656220	TNF subtype A	gene subtype A
GSM5656221	TNF subtype B	gene subtype A
GSM5656222	TNF subtype B	gene subtype B
GSM5656226	TNF subtype B	gene subtype B
GSM5656227	TNF subtype A	gene subtype B
GSM5656228	TNF subtype A	gene subtype A
GSM5656229	TNF subtype B	gene subtype B
GSM5656234	TNF subtype B	gene subtype B
GSM5656235	TNF subtype B	gene subtype A
GSM5656236	TNF subtype A	gene subtype A
GSM5656241	TNF subtype B	gene subtype B
GSM5656242	TNF subtype B	gene subtype B
GSM5656243	TNF subtype A	gene subtype B
GSM5656244	TNF subtype B	gene subtype B
GSM5656247	TNF subtype A	gene subtype A
GSM5656248	TNF subtype A	gene subtype A
GSM5656249	TNF subtype B	gene subtype B
GSM5656250	TNF subtype B	gene subtype B
GSM5656251	TNF subtype B	gene subtype B
GSM5656252	TNF subtype B	gene subtype B
GSM5656253	TNF subtype B	gene subtype B
GSM5656254	TNF subtype A	gene subtype A
GSM5656255	TNF subtype A	gene subtype A
GSM5656260	TNF subtype B	gene subtype B
GSM5656261	TNF subtype B	gene subtype A
GSM5656264	TNF subtype B	gene subtype B
GSM5656265	TNF subtype A	gene subtype B
GSM5656266	TNF subtype B	gene subtype B
GSM5656267	TNF subtype A	gene subtype A
GSM5656268	TNF subtype B	gene subtype A
GSM5656269	TNF subtype B	gene subtype B
GSM5656273	TNF subtype A	gene subtype B
GSM5656274	TNF subtype A	gene subtype A
GSM5656275	TNF subtype A	gene subtype A
GSM5656276	TNF subtype A	gene subtype A
GSM5656281	TNF subtype B	gene subtype B
GSM5656282	TNF subtype B	gene subtype A
GSM5656285	TNF subtype A	gene subtype A
GSM5656286	TNF subtype B	gene subtype A
GSM5656290	TNF subtype B	gene subtype A
GSM5656291	TNF subtype A	gene subtype B
GSM5656294	TNF subtype A	gene subtype A
GSM5656295	TNF subtype B	gene subtype B
GSM5656296	TNF subtype A	gene subtype B
GSM5656306	TNF subtype B	gene subtype A
GSM5656307	TNF subtype B	gene subtype B
GSM5656308	TNF subtype A	gene subtype B
GSM5656309	TNF subtype A	gene subtype B
GSM5656312	TNF subtype A	gene subtype B
GSM5656320	TNF subtype B	gene subtype B
GSM5656321	TNF subtype A	gene subtype A
GSM5656322	TNF subtype A	gene subtype A
GSM5656323	TNF subtype A	gene subtype A
GSM5656324	TNF subtype B	gene subtype A
GSM5656325	TNF subtype A	gene subtype A
GSM5656326	TNF subtype A	gene subtype B
GSM5656327	TNF subtype A	gene subtype A
GSM5656333	TNF subtype B	gene subtype B
GSM5656334	TNF subtype A	gene subtype A
GSM5656335	TNF subtype A	gene subtype A
GSM5656336	TNF subtype B	gene subtype B
GSM5656337	TNF subtype A	gene subtype A
GSM5656338	TNF subtype A	gene subtype A
GSM5656339	TNF subtype A	gene subtype B
GSM5656340	TNF subtype A	gene subtype A
GSM5656341	TNF subtype B	gene subtype B
GSM5656348	TNF subtype A	gene subtype B
GSM5656349	TNF subtype B	gene subtype B
GSM5656350	TNF subtype B	gene subtype B
GSM5656367	TNF subtype B	gene subtype B
GSM5656368	TNF subtype A	gene subtype A
GSM5656372	TNF subtype A	gene subtype A
GSM5656373	TNF subtype B	gene subtype B
GSM5656374	TNF subtype A	gene subtype B
GSM5656375	TNF subtype A	gene subtype A
GSM5656376	TNF subtype B	gene subtype B
GSM5656377	TNF subtype B	gene subtype B
GSM5656378	TNF subtype A	gene subtype A
GSM5656379	TNF subtype B	gene subtype A
GSM5656380	TNF subtype A	gene subtype A
GSM5656381	TNF subtype A	gene subtype A
GSM5656382	TNF subtype B	gene subtype B
GSM5656383	TNF subtype A	gene subtype B
GSM5656384	TNF subtype A	gene subtype B
GSM5656385	TNF subtype B	gene subtype B
GSM5656386	TNF subtype B	gene subtype B
GSM5656387	TNF subtype B	gene subtype B
GSM5656388	TNF subtype B	gene subtype A
GSM5656389	TNF subtype B	gene subtype B
GSM5656390	TNF subtype B	gene subtype A
GSM5656391	TNF subtype B	gene subtype A
GSM5656392	TNF subtype A	gene subtype A
GSM5656393	TNF subtype A	gene subtype A
GSM5656394	TNF subtype B	gene subtype B
GSM5656395	TNF subtype A	gene subtype A
GSM5656396	TNF subtype A	gene subtype B
GSM5656397	TNF subtype B	gene subtype A
GSM5656398	TNF subtype B	gene subtype B
GSM5656399	TNF subtype A	gene subtype A
GSM5656400	TNF subtype B	gene subtype A
GSM5656401	TNF subtype B	gene subtype B
GSM5656402	TNF subtype B	gene subtype B
GSM5656403	TNF subtype A	gene subtype A
GSM5656404	TNF subtype B	gene subtype B
GSM5656405	TNF subtype B	gene subtype A
GSM5656406	TNF subtype A	gene subtype A
GSM5656407	TNF subtype A	gene subtype A
GSM5656408	TNF subtype B	gene subtype B
GSM5656409	TNF subtype A	gene subtype A
GSM5656410	TNF subtype B	gene subtype B
GSM5656411	TNF subtype B	gene subtype A
GSM5656412	TNF subtype A	gene subtype A
GSM5656413	TNF subtype B	gene subtype B
GSM5656414	TNF subtype B	gene subtype B
GSM5656415	TNF subtype B	gene subtype B
GSM5656419	TNF subtype B	gene subtype B
GSM5656420	TNF subtype B	gene subtype B
GSM5656421	TNF subtype A	gene subtype A
GSM5656422	TNF subtype B	gene subtype B
GSM5656423	TNF subtype B	gene subtype A
GSM5656424	TNF subtype A	gene subtype A
GSM5656425	TNF subtype B	gene subtype B
GSM5656426	TNF subtype A	gene subtype B
GSM5656427	TNF subtype A	gene subtype A
GSM5656428	TNF subtype B	gene subtype B
GSM5656429	TNF subtype A	gene subtype A
GSM5656430	TNF subtype B	gene subtype B
GSM5656431	TNF subtype A	gene subtype A
GSM5656432	TNF subtype B	gene subtype A
GSM5656433	TNF subtype B	gene subtype A
GSM5656434	TNF subtype A	gene subtype A
GSM5656435	TNF subtype B	gene subtype B
GSM5656436	TNF subtype A	gene subtype B
GSM5656437	TNF subtype B	gene subtype B
GSM5656438	TNF subtype A	gene subtype B
GSM5656439	TNF subtype A	gene subtype A
GSM5656440	TNF subtype B	gene subtype A
GSM5656441	TNF subtype B	gene subtype B
GSM5656442	TNF subtype B	gene subtype B
GSM5656443	TNF subtype A	gene subtype A
GSM5656444	TNF subtype A	gene subtype B
GSM5656445	TNF subtype B	gene subtype B
GSM5656446	TNF subtype B	gene subtype A
GSM5656447	TNF subtype B	gene subtype B
GSM5656448	TNF subtype B	gene subtype B
GSM5656449	TNF subtype B	gene subtype B
GSM5656455	TNF subtype B	gene subtype A
GSM5656456	TNF subtype A	gene subtype B
GSM5656457	TNF subtype B	gene subtype B
GSM5656458	TNF subtype B	gene subtype B
GSM5656459	TNF subtype B	gene subtype B
GSM5656460	TNF subtype B	gene subtype B
GSM5656461	TNF subtype A	gene subtype A
GSM5656462	TNF subtype B	gene subtype B
GSM5656463	TNF subtype B	gene subtype A
GSM5656464	TNF subtype B	gene subtype A
GSM5656465	TNF subtype A	gene subtype A
GSM5656466	TNF subtype B	gene subtype B
GSM5656467	TNF subtype A	gene subtype A
GSM5656468	TNF subtype B	gene subtype B
GSM5656469	TNF subtype B	gene subtype B
GSM5656470	TNF subtype B	gene subtype B
GSM5656471	TNF subtype B	gene subtype B
GSM5656472	TNF subtype A	gene subtype A
GSM5656473	TNF subtype A	gene subtype A
GSM5656474	TNF subtype B	gene subtype B
GSM5656475	TNF subtype A	gene subtype A
GSM5656476	TNF subtype A	gene subtype A
GSM5656490	TNF subtype A	gene subtype A
GSM5656491	TNF subtype A	gene subtype A
GSM5656492	TNF subtype B	gene subtype B
GSM5656500	TNF subtype B	gene subtype A
GSM5656501	TNF subtype A	gene subtype A
GSM5656502	TNF subtype B	gene subtype A
GSM5656503	TNF subtype A	gene subtype A
GSM5656504	TNF subtype A	gene subtype A
GSM5656505	TNF subtype A	gene subtype A
GSM5656506	TNF subtype B	gene subtype B
GSM5656507	TNF subtype A	gene subtype B
GSM5656508	TNF subtype B	gene subtype B
GSM5656509	TNF subtype A	gene subtype A
GSM5656510	TNF subtype A	gene subtype A
GSM5656511	TNF subtype A	gene subtype A
GSM5656512	TNF subtype B	gene subtype A
GSM5656513	TNF subtype A	gene subtype B
GSM5656514	TNF subtype A	gene subtype B
GSM5656515	TNF subtype A	gene subtype A
GSM5656516	TNF subtype A	gene subtype A
GSM5656517	TNF subtype B	gene subtype B
GSM5656518	TNF subtype B	gene subtype B
GSM5656519	TNF subtype B	gene subtype A
GSM5656520	TNF subtype B	gene subtype A
GSM5656521	TNF subtype A	gene subtype A
GSM5656528	TNF subtype A	gene subtype A
GSM5656530	TNF subtype B	gene subtype B
GSM5656531	TNF subtype A	gene subtype B
GSM5656532	TNF subtype A	gene subtype A
GSM5656535	TNF subtype B	gene subtype B
GSM5656536	TNF subtype A	gene subtype A
GSM5656537	TNF subtype B	gene subtype B
GSM5656538	TNF subtype B	gene subtype B
GSM5656541	TNF subtype B	gene subtype A
GSM5656542	TNF subtype A	gene subtype B
GSM5656545	TNF subtype A	gene subtype B
GSM5656546	TNF subtype B	gene subtype B
GSM5656547	TNF subtype A	gene subtype B
GSM5656550	TNF subtype A	gene subtype A
GSM5656551	TNF subtype A	gene subtype A
GSM5656557	TNF subtype B	gene subtype B
GSM5656558	TNF subtype A	gene subtype B
GSM5656559	TNF subtype A	gene subtype A
GSM5656560	TNF subtype B	gene subtype B
GSM5656561	TNF subtype B	gene subtype B
GSM5656562	TNF subtype B	gene subtype A
GSM5656563	TNF subtype B	gene subtype B
GSM5656564	TNF subtype B	gene subtype B
GSM5656567	TNF subtype A	gene subtype A
GSM5656568	TNF subtype B	gene subtype A
GSM5656569	TNF subtype A	gene subtype B
GSM5656570	TNF subtype B	gene subtype B
GSM5656571	TNF subtype B	gene subtype A
GSM5656572	TNF subtype A	gene subtype B
GSM5656573	TNF subtype A	gene subtype A
GSM5656576	TNF subtype A	gene subtype A
GSM5656577	TNF subtype A	gene subtype B
GSM5656578	TNF subtype B	gene subtype A
GSM5656579	TNF subtype A	gene subtype A
GSM5656580	TNF subtype A	gene subtype A
GSM5656581	TNF subtype A	gene subtype A
GSM5656582	TNF subtype A	gene subtype A
GSM5656583	TNF subtype A	gene subtype A
GSM5656584	TNF subtype B	gene subtype B
GSM5656585	TNF subtype A	gene subtype A
GSM5656586	TNF subtype A	gene subtype A
GSM5656587	TNF subtype B	gene subtype A
GSM5656588	TNF subtype B	gene subtype A
GSM5656589	TNF subtype A	gene subtype A
GSM5656591	TNF subtype A	gene subtype A
GSM5656592	TNF subtype A	gene subtype B
GSM5656593	TNF subtype B	gene subtype A
GSM5656594	TNF subtype A	gene subtype A
GSM5656595	TNF subtype A	gene subtype A
GSM5656596	TNF subtype A	gene subtype B
GSM5656599	TNF subtype A	gene subtype A
GSM5656600	TNF subtype A	gene subtype A
GSM5656601	TNF subtype A	gene subtype A
GSM5656603	TNF subtype B	gene subtype A
GSM5656605	TNF subtype B	gene subtype B
GSM5656606	TNF subtype A	gene subtype A
GSM5656607	TNF subtype B	gene subtype B
GSM5656608	TNF subtype A	gene subtype A
GSM5656609	TNF subtype A	gene subtype A
GSM5656610	TNF subtype B	gene subtype B
GSM5656611	TNF subtype A	gene subtype A
GSM5656612	TNF subtype B	gene subtype A
GSM5656613	TNF subtype B	gene subtype A
GSM5656614	TNF subtype B	gene subtype B
GSM5656615	TNF subtype A	gene subtype A
GSM5656616	TNF subtype A	gene subtype B
GSM5656617	TNF subtype A	gene subtype A
GSM5656618	TNF subtype B	gene subtype B
GSM5656619	TNF subtype A	gene subtype B
GSM5656620	TNF subtype B	gene subtype A
GSM5656621	TNF subtype A	gene subtype A
GSM5656624	TNF subtype A	gene subtype B
GSM5656625	TNF subtype A	gene subtype A
GSM5656626	TNF subtype B	gene subtype B
GSM5656627	TNF subtype B	gene subtype A
GSM5656628	TNF subtype B	gene subtype A
GSM5656629	TNF subtype A	gene subtype A
GSM5656630	TNF subtype B	gene subtype A
GSM5656631	TNF subtype B	gene subtype A
GSM5656632	TNF subtype B	gene subtype B
GSM5656638	TNF subtype A	gene subtype A
GSM5656639	TNF subtype B	gene subtype B
GSM5656640	TNF subtype B	gene subtype B
GSM5656641	TNF subtype A	gene subtype A
GSM5656642	TNF subtype A	gene subtype A
GSM5656643	TNF subtype B	gene subtype B
GSM5656647	TNF subtype A	gene subtype B
GSM5656648	TNF subtype A	gene subtype A
GSM5656649	TNF subtype B	gene subtype B
GSM5656650	TNF subtype A	gene subtype B
GSM5656651	TNF subtype B	gene subtype B
GSM5656655	TNF subtype A	gene subtype A
GSM5656656	TNF subtype B	gene subtype B

## Sheet: Table S3
Sample	Group	Activated B cell	Activated CD4 T cell	Activated CD8 T cell	Gamma delta T cell	Immature B cell	Regulatory T cell	T follicular helper cell	Type 1 T helper cell	Type 17 T helper cell	Type 2 T helper cell	Activated dendritic cell	CD56bright natural killer cell	CD56dim natural killer cell	Eosinophil	Immature dendritic cell	Macrophage	Mast cell	MDSC	Monocyte	Natural killer cell	Natural killer T cell	Neutrophil	Plasmacytoid dendritic cell
GSM423010	Respouse	0.374672	0.472917	0.484599	0.438734	0.227645	0.168425	0.21355	0.166933	0.123795	0.25243	0.415076	0.431562	0.257993	-0.0114946	0.41361	-0.0263697	0.0626916	0.358909	0.426977	0.150335	0.191636	-0.0484562	0.396418
GSM423012	Respouse	0.441776	0.428071	0.481199	0.48066	0.291252	0.20078	0.238301	0.201733	0.0874532	0.186286	0.430424	0.414813	0.366516	0.0241873	0.405152	-0.000952381	0.00232709	0.413001	0.428094	0.149612	0.121903	-0.0207316	0.453622
GSM423013	Respouse	-0.0578661	0.524316	0.332849	0.530931	-0.00329207	0.162177	0.140713	0.180006	0.146649	0.304732	0.395329	0.408393	0.351153	0.079005	0.445699	0.0344594	0.151386	0.354897	0.443775	0.157097	0.0937143	-0.0358898	0.44538
GSM423015	Respouse	-0.0903395	0.415787	0.404111	0.45589	-0.130288	0.0400658	0.0799564	0.106673	0.168169	0.25732	0.39621	0.403489	0.27002	-0.123303	0.432702	-0.0488029	-0.00385412	0.29996	0.420206	0.156661	0.0415036	0.0673987	0.414795
GSM423017	Respouse	0.205143	0.280634	0.278254	0.510749	-0.00363362	0.135357	0.14583	0.121421	0.0922591	0.230318	0.365305	0.396899	0.316085	-0.179678	0.334914	0.0718763	0.0817231	0.283363	0.387279	0.12568	0.13046	0.0262844	0.355554
GSM423019	Respouse	0.118359	0.488704	0.518425	0.515547	0.0621057	0.177489	0.169132	0.187763	0.142457	0.232804	0.42626	0.387614	0.316457	-0.0169885	0.485709	0.0288769	0.0716112	0.377455	0.434568	0.237448	0.0931095	-0.0408544	0.448485
GSM423021	Respouse	0.0516487	0.50493	0.369735	0.519296	-0.0445078	0.136761	0.145226	0.160591	0.132637	0.268272	0.383861	0.442129	0.324222	0.0373972	0.424745	-0.0212047	0.133192	0.34642	0.419485	0.153798	0.0708237	0.00576103	0.429372
GSM423023	Respouse	-0.0316776	0.409273	0.338633	0.527097	0.0598651	0.0772276	0.0981584	0.108263	0.196909	0.165646	0.388824	0.34402	0.28697	-0.0386248	0.427945	-0.0655709	0.0467253	0.248227	0.430829	0.156537	0.0848414	0.010201	0.415736
GSM423025	Respouse	-0.106818	0.495852	0.367509	0.500507	0.0593274	0.109847	0.141744	0.117647	0.142772	0.277087	0.377364	0.389167	0.289006	-0.112458	0.403541	-0.0532379	0.0771776	0.274023	0.395505	0.161818	0.0216156	0.0257067	0.402162
GSM423027	Respouse	0.0970999	0.436637	0.46019	0.54551	0.0158433	0.144853	0.134065	0.178897	0.0842267	0.221034	0.414101	0.403213	0.299242	-0.0701902	0.459473	0.0195304	0.168074	0.361793	0.424689	0.211093	0.10765	0.0258714	0.463057
GSM423029	Respouse	0.261205	0.365009	0.383884	0.464399	0.11071	0.173349	0.195212	0.1713	0.0969832	0.175583	0.397065	0.409239	0.277314	0.0874569	0.440902	-0.0460872	0.10197	0.34424	0.417541	0.259541	0.0901652	-0.0645823	0.404789
GSM423031	Respouse	0.217093	0.472903	0.364053	0.518703	0.149425	0.155325	0.186633	0.16399	0.0788626	0.259237	0.456283	0.376845	0.33995	-0.00858616	0.428183	0.0347116	0.0910801	0.350946	0.430204	0.170628	0.137827	0.0407424	0.477438
GSM423053	Respouse	-0.258047	0.297533	0.39736	0.452042	-0.126605	-0.0235109	0.0698366	0.114259	0.0619746	0.278334	0.403021	0.33442	0.291513	-0.207273	0.40048	-0.127466	-0.0385905	0.183993	0.502771	0.131014	0.0804617	0.154211	0.354551
GSM423055	Respouse	-0.269369	0.352915	0.360404	0.491467	-0.19575	0.0243719	0.0757773	0.133476	0.140775	0.258501	0.387885	0.380534	0.345236	-0.0650149	0.393959	-0.0483599	0.122099	0.265546	0.471865	0.130489	0.0512839	0.21975	0.403958
GSM423057	Respouse	0.167771	0.520006	0.523587	0.509921	0.135041	0.214294	0.214154	0.20261	0.163372	0.319137	0.511623	0.432529	0.352931	-0.0210054	0.47791	0.111137	0.247953	0.481825	0.421202	0.188419	0.115156	0.377241	0.444755
GSM423059	Respouse	-0.0301728	0.377487	0.466353	0.517642	-0.0394276	0.092401	0.134071	0.127152	0.150045	0.237258	0.423412	0.388028	0.334487	-0.09183	0.420669	-0.0615087	0.108743	0.331246	0.45513	0.134198	0.115442	0.259585	0.368357
GSM423061	Respouse	-0.0826065	0.233494	0.290987	0.404353	-0.159846	0.0276822	0.144914	0.0643547	0.0471052	0.145714	0.357771	0.334123	0.333216	-0.124367	0.34486	-0.0945651	-0.102105	0.134976	0.386709	0.123244	-0.000448743	-0.142806	0.366996
GSM423063	Respouse	0.0122523	0.395443	0.475097	0.50166	-0.0552261	0.00637691	0.117419	0.139396	0.0622739	0.24814	0.35738	0.359836	0.320996	-0.0587455	0.365712	-0.140585	0.00689956	0.277112	0.49465	0.183968	0.108533	0.191737	0.356107
GSM423065	Respouse	0.408914	0.563159	0.557505	0.536193	0.400363	0.238832	0.256845	0.244531	0.129862	0.306058	0.428354	0.420999	0.326957	0.130934	0.442202	0.0777934	0.195944	0.504012	0.490401	0.223911	0.184176	-0.00523085	0.476481
GSM423067	Respouse	0.193496	0.396714	0.486663	0.543194	0.216435	0.233513	0.265508	0.236705	0.117432	0.233382	0.491692	0.41956	0.304327	0.0789758	0.430516	0.0212532	0.227087	0.502845	0.499504	0.220949	0.110505	0.441054	0.422785
GSM423033	NonRespouse	0.253002	0.585348	0.502406	0.552023	0.200924	0.251862	0.240108	0.257126	0.166494	0.36078	0.471786	0.442648	0.30792	0.192597	0.480801	0.129025	0.225857	0.519573	0.414905	0.239827	0.21242	0.312352	0.507992
GSM423035	NonRespouse	0.359872	0.465496	0.399881	0.559517	0.270599	0.367085	0.258999	0.306096	0.143369	0.277094	0.535811	0.415652	0.341833	0.181747	0.524893	0.260767	0.282967	0.601913	0.451992	0.251062	0.199661	0.549619	0.608043
GSM423037	NonRespouse	0.241622	0.511084	0.473774	0.571427	0.287257	0.345843	0.290127	0.292125	0.191895	0.31337	0.497655	0.436985	0.361615	0.148966	0.509598	0.255995	0.280521	0.541427	0.463695	0.266128	0.193129	0.425736	0.554027
GSM423039	NonRespouse	0.234087	0.593151	0.566287	0.537698	0.145333	0.237986	0.246127	0.24194	0.175418	0.285935	0.480025	0.442816	0.342495	-0.0514802	0.501704	0.1112	0.280563	0.550228	0.441041	0.189304	0.147605	0.136373	0.480985
GSM423041	NonRespouse	0.187703	0.419117	0.307137	0.542844	0.090072	0.224942	0.199953	0.219245	0.148842	0.319259	0.501598	0.374216	0.319373	0.00432793	0.509246	0.0998661	0.253253	0.46046	0.426469	0.261209	0.190842	0.407636	0.539709
GSM423043	NonRespouse	0.484579	0.610548	0.505552	0.563699	0.412233	0.291543	0.300613	0.318278	0.0308514	0.305555	0.583414	0.425193	0.31959	0.138782	0.496919	0.164045	0.296054	0.626669	0.513881	0.241206	0.201132	0.471921	0.555009
GSM423045	NonRespouse	0.230269	0.500351	0.488241	0.527696	0.215141	0.358644	0.251317	0.259726	0.157031	0.277723	0.473482	0.423834	0.380553	-0.0248719	0.463848	0.126058	0.260514	0.533787	0.420474	0.292115	0.186064	0.189326	0.475219
GSM423069	NonRespouse	-0.0202865	0.371061	0.347477	0.54365	-0.015958	0.168362	0.195094	0.141769	0.100204	0.314881	0.419509	0.402092	0.312609	-0.087506	0.442893	0.0531289	0.238284	0.378593	0.468238	0.228681	0.0909173	0.211489	0.379683
GSM423071	NonRespouse	0.19887	0.445298	0.537743	0.599201	0.110946	0.222309	0.227288	0.220101	0.148942	0.320845	0.502029	0.393797	0.329164	-0.0268305	0.446247	0.134401	0.170696	0.504521	0.462683	0.238655	0.114078	0.20894	0.421374
GSM423073	NonRespouse	-0.0144349	0.398703	0.42062	0.565852	-0.0362971	0.126312	0.141194	0.162219	0.121627	0.315684	0.421132	0.344503	0.32282	-0.0156857	0.409626	0.0125743	0.0707178	0.38211	0.457201	0.127926	0.114338	0.252379	0.407578
GSM423075	NonRespouse	-0.082601	0.327744	0.460801	0.529828	0.0216102	0.140676	0.18732	0.142577	0.137542	0.268349	0.438959	0.384844	0.351019	-0.0887024	0.409606	-0.0171097	0.142072	0.303722	0.516335	0.136737	0.149857	0.245021	0.369155
GSM423077	NonRespouse	-0.0728874	0.205242	0.341204	0.484451	-0.159522	0.0162377	0.1324	0.0924304	0.136331	0.251384	0.330855	0.399836	0.329155	-0.248864	0.405604	-0.0898091	-0.0101112	0.162835	0.426294	0.136922	0.0519585	0.0508465	0.375896
GSM423079	NonRespouse	0.159302	0.462389	0.511459	0.555316	0.0999787	0.213709	0.202757	0.190547	0.152177	0.305847	0.487288	0.419561	0.332484	0.0869308	0.451021	0.0456011	0.239867	0.454617	0.495518	0.172388	0.102652	0.484056	0.484856
GSM423081	NonRespouse	0.0113273	0.394126	0.44288	0.543638	-0.143455	0.11501	0.165925	0.165826	0.110863	0.288143	0.468507	0.439126	0.330719	-0.0967443	0.411467	-0.00555761	0.0894106	0.379064	0.451942	0.170418	0.0762117	0.245425	0.396334
GSM423083	NonRespouse	0.102053	0.457548	0.504684	0.563187	0.0774706	0.270009	0.256796	0.225808	0.149911	0.304378	0.500039	0.404994	0.359229	0.0418555	0.475288	0.106278	0.233249	0.478447	0.48264	0.206169	0.234692	0.437369	0.445083
GSM423085	NonRespouse	0.129635	0.568359	0.477278	0.591972	0.122517	0.418722	0.286568	0.293078	0.14711	0.383623	0.546457	0.447442	0.29911	0.152134	0.520861	0.267406	0.374655	0.661719	0.454993	0.290678	0.219402	0.653877	0.630245
GSM423087	NonRespouse	0.0819448	0.513192	0.505509	0.574076	0.100897	0.317707	0.190801	0.267775	0.185414	0.30014	0.539624	0.415447	0.308154	0.0669626	0.513309	0.238167	0.372397	0.609223	0.489947	0.284766	0.178212	0.57037	0.574443

## Sheet: Table S4
Tag	Activated B cell	Activated CD4 T cell	Activated CD8 T cell	Gamma delta T cell	Immature B cell	Regulatory T cell	T follicular helper cell	Type 1 T helper cell	Type 17 T helper cell	Type 2 T helper cell	Activated dendritic cell	CD56bright natural killer cell	CD56dim natural killer cell	Eosinophil	Immature dendritic cell	Macrophage	Mast cell	MDSC	Monocyte	Natural killer cell	Natural killer T cell	Neutrophil	Plasmacytoid dendritic cell
GSM901338	0.239195	0.303958	0.19728	0.34713	0.235744	0.191409	0.155226	0.186401	-0.0186521	0.237248	0.338191	0.165022	0.212594	0.00431878	0.33492	0.0902907	0.10865	0.337722	0.390119	0.28176	0.124681	0.301851	0.446271
GSM901337	-0.0677453	-0.0691296	0.0991113	0.231706	0.0239399	0.0104159	0.068104	0.0970168	-0.0588147	0.049168	0.241543	0.115472	0.177343	-0.12801	0.251491	-0.02794	-0.00450228	0.118628	0.345973	0.166529	0.0321781	-0.120998	0.329186
GSM901336	-0.107677	-0.0358811	0.094502	0.23124	0.0102404	-0.00487222	0.0390697	0.0989442	-0.0135548	0.0188709	0.208138	0.163207	0.28756	-0.15122	0.221673	-0.0385633	-0.0379826	0.0462877	0.353023	0.1924	0.0324479	-0.0928206	0.295558
GSM901335	-0.122203	0.153237	0.193417	0.206405	-0.00660414	0.0731266	0.0128353	0.123391	0.0225016	0.0947521	0.246759	0.166635	0.297634	-0.124899	0.234278	-0.0588164	-0.0213766	0.130527	0.345991	0.227216	0.0299868	-0.0338151	0.307914
GSM901334	0.0604242	0.153834	0.184653	0.294808	0.0242001	0.147063	0.105652	0.110671	-0.0317124	0.101595	0.226397	0.190545	0.258927	-0.03358	0.262005	0.00729358	-0.0155174	0.169767	0.351271	0.196186	0.0427686	-0.14164	0.32317
GSM901333	0.285398	0.455486	0.396646	0.351194	0.246463	0.250496	0.193169	0.232365	-0.0659556	0.259947	0.348546	0.203316	0.137265	0.124959	0.359614	0.0929724	0.185575	0.419531	0.343032	0.362557	0.144854	0.0991044	0.417182
GSM901332	-0.0112658	0.0979271	0.278167	0.209897	0.105725	0.0359518	0.0947988	0.130827	-0.00291818	0.0604927	0.293171	0.165484	0.282946	-0.137147	0.233359	-0.0120507	0.0640135	0.188942	0.424107	0.263727	0.0437681	-0.0557022	0.372305
GSM901331	-0.092423	0.0102253	0.0611875	0.213397	0.00826074	0.0164079	0.00635576	0.0832832	-0.026564	0.06834	0.191679	0.16122	0.298024	-0.148437	0.205772	-0.05156	-0.0445023	0.064735	0.355059	0.140612	0.0108372	-0.0536206	0.31681
GSM901330	-0.126835	0.0906952	0.142002	0.27434	0.00548545	0.079345	0.0222805	0.0839435	-0.0356207	0.0957575	0.262906	0.174979	0.254735	-0.116758	0.263455	-0.0320812	0.0207295	0.140975	0.344304	0.191704	0.0490949	-0.0786917	0.336494
GSM901329	-0.0611551	0.183848	0.221953	0.352808	0.0297038	0.16086	0.108715	0.164837	-0.0223395	0.207649	0.311413	0.19422	0.20101	-0.0610916	0.28694	0.0251487	0.0291033	0.277639	0.368904	0.243378	0.139388	0.159	0.402073
GSM901328	0.00670002	0.225219	0.221563	0.37483	0.0844996	0.159466	0.143061	0.168294	-0.0497796	0.159353	0.278409	0.194148	0.200126	-0.050105	0.302335	0.0108948	0.00323997	0.27819	0.372462	0.260754	0.0882791	0.0293653	0.380362
GSM901327	0.187653	0.421765	0.3937	0.329059	0.202833	0.226014	0.199967	0.192258	-0.00794506	0.227745	0.367001	0.192819	0.152244	0.0297925	0.316213	0.0774624	0.130976	0.357526	0.367091	0.329199	0.122057	0.0731838	0.397864
GSM901326	-0.131916	0.0307474	0.213574	0.215888	-0.047386	0.0416079	0.0217196	0.115021	-0.000852924	-0.00726041	0.239727	0.156323	0.305815	-0.120438	0.209855	-0.0829722	-0.043904	0.114817	0.352502	0.202896	0.0404944	-0.0584	0.289438
GSM5656656	-0.105507	0.0798818	0.208764	0.268285	-0.0349286	0.022205	0.0841279	0.126193	-0.0566813	0.0664152	0.289409	0.162307	0.238459	-0.142493	0.230733	-0.0556374	0.000847271	0.0918102	0.380351	0.219357	0.057027	-0.0986209	0.351929
GSM5656655	0.375337	0.393824	0.298577	0.328919	0.393001	0.279541	0.199784	0.212846	-0.0244108	0.185272	0.327446	0.18042	0.181589	0.0362941	0.349603	0.0718152	0.176653	0.487873	0.372292	0.351194	0.182019	-0.0174246	0.409868
GSM5656651	-0.124427	-0.0830568	0.15251	0.257648	-0.0328435	0.0132182	0.0455552	0.124817	-0.044973	0.0515647	0.245367	0.146982	0.24239	-0.126729	0.232412	-0.0453524	0.0159592	0.0267484	0.372934	0.240922	0.0270978	-0.136178	0.305673
GSM5656650	0.0983066	0.21112	0.211795	0.296076	0.167542	0.0379633	0.0686386	0.147303	-0.0590707	0.125592	0.191628	0.16288	0.191188	-0.0591458	0.24602	-0.0559678	-0.0339028	0.0732613	0.354071	0.210909	0.0339571	-0.160158	0.320826
GSM5656649	-0.151515	0.0890069	0.132476	0.239546	-0.0344188	0.037702	0.058278	0.101929	-0.0624854	0.0906337	0.235696	0.157948	0.238472	-0.109905	0.242929	-0.051715	-0.0555377	0.0373989	0.338223	0.171613	0.0347821	-0.0817022	0.323994
GSM5656648	-0.110106	0.169025	0.163789	0.273638	-0.0267647	0.117221	0.0623064	0.115394	-0.0188026	0.114079	0.25229	0.19752	0.258792	-0.0334885	0.262535	-0.00482976	-0.0439226	0.183751	0.389667	0.208247	0.0334278	-0.0611049	0.344318
GSM5656647	-0.089129	0.0613143	0.110495	0.223175	-0.0217578	-0.026744	0.0337464	0.101469	-0.0247215	0.113739	0.195633	0.183409	0.241153	-0.172346	0.233971	-0.0621687	0.0413058	-0.00680208	0.360915	0.232898	0.0252228	-0.0965605	0.347649
GSM5656643	-0.125575	0.019064	0.0870215	0.291343	-0.0604081	-0.0450904	0.0110425	0.0920919	-0.0863662	0.0749433	0.203458	0.145156	0.252568	-0.171141	0.207553	-0.0876639	-0.0616966	-0.0600804	0.344192	0.192437	0.0361396	-0.197551	0.312601
GSM5656642	-0.0048126	0.197108	0.264322	0.347467	0.0210791	0.169853	0.105749	0.140356	-0.0133662	0.157108	0.334834	0.16634	0.237021	-0.0923524	0.297017	0.0572754	0.113821	0.313055	0.40313	0.280774	0.0835978	0.0743974	0.357802
GSM5656641	0.306876	0.29123	0.244584	0.272693	0.258964	0.181506	0.184774	0.181474	-0.0566288	0.179743	0.305667	0.148335	0.242939	0.0966702	0.304703	0.0283633	0.173246	0.357772	0.397527	0.351698	0.137804	0.0395545	0.410275
GSM5656640	-0.209956	-0.0973086	0.219354	0.218526	-0.104033	-0.0463857	0.0309064	0.120836	-0.0411085	-0.0774683	0.228689	0.164456	0.275389	-0.156512	0.201634	-0.0916476	-0.125131	0.00772782	0.391997	0.151052	0.0266473	-0.133941	0.286831
GSM5656639	-0.0958043	0.0553097	0.172837	0.26864	-0.0728794	0.0489367	0.0863487	0.127475	-0.0422808	0.138448	0.233049	0.170856	0.213857	-0.0626956	0.254985	-0.0315533	0.0184229	0.0664858	0.311509	0.301146	0.0548113	-0.0817815	0.366248
GSM5656638	0.144495	0.1599	0.236837	0.286083	0.12493	0.144778	0.0932487	0.156895	0.00315435	0.154518	0.316105	0.175794	0.237973	-0.0441836	0.265729	0.0346191	0.116885	0.263433	0.402836	0.265402	0.087103	0.000457828	0.371129
GSM5656632	-0.127741	-0.0590111	0.120208	0.175306	0.00737644	0.00494874	0.0165506	0.102993	-0.0613537	-0.000844539	0.206778	0.147188	0.260162	-0.164063	0.220588	-0.0622104	-0.032475	0.0666617	0.409785	0.199514	0.022511	-0.103956	0.322308
GSM5656631	-0.13826	0.115462	0.15814	0.250608	-0.0692726	0.0621	0.0186686	0.135019	-0.0246131	0.0862416	0.286051	0.194741	0.296239	-0.078161	0.275489	-0.00331219	0.0695166	0.212769	0.419919	0.229967	0.0458056	0.058099	0.341123
GSM5656630	-0.204626	0.0528706	0.176869	0.198243	-0.0929072	0.0615558	0.0331245	0.112835	-0.0541561	0.0100458	0.290184	0.170128	0.277689	-0.155257	0.231014	-0.0454506	-0.0042764	0.153782	0.371015	0.151424	0.0241254	0.0460103	0.293955
GSM5656629	0.272481	0.434831	0.375497	0.387091	0.334454	0.299524	0.201425	0.26473	0.0279691	0.240349	0.315843	0.207231	0.174099	0.0993471	0.370925	0.169076	0.203908	0.495351	0.378398	0.327706	0.225827	0.0192405	0.429342
GSM5656628	-0.165998	0.0673564	0.292286	0.235568	-0.0198168	0.0898271	0.0615833	0.161244	-0.0318667	0.0473554	0.308091	0.138516	0.287589	-0.0613787	0.225733	-0.0333766	-0.0120697	0.189856	0.411052	0.215728	0.0405575	-0.0398973	0.294341
GSM5656627	-0.0116299	0.108044	0.24598	0.303361	0.00752526	0.108097	0.0793468	0.142957	-0.0698133	0.120468	0.304543	0.159234	0.245229	0.0231913	0.286119	0.00848215	0.101782	0.243536	0.385954	0.27266	0.063163	-0.0168494	0.358855
GSM5656626	0.112147	0.0883797	0.206444	0.214436	0.108035	0.0366845	0.0577777	0.123001	-0.0824163	0.0240315	0.262268	0.170587	0.280772	-0.0623715	0.230042	-0.0585245	-0.0395184	0.110111	0.413226	0.229977	0.0453928	-0.114481	0.333745
GSM5656625	0.0396839	0.247472	0.18982	0.258686	0.104278	0.0895974	0.0751042	0.131255	0.000563583	0.156138	0.321217	0.196294	0.224706	0.095988	0.315403	0.0183104	0.0907452	0.274384	0.377801	0.250856	0.0549686	0.150909	0.390284
GSM5656624	0.48619	0.264024	0.326267	0.261563	0.470743	0.129563	0.160251	0.141608	-0.0643043	0.0771838	0.275717	0.179199	0.209623	-0.032634	0.241281	-0.0156591	0.0628645	0.278591	0.39444	0.265528	0.0873619	-0.0856726	0.365984
GSM5656621	0.128461	0.307819	0.285924	0.255815	0.0972903	0.158574	0.0907316	0.157898	-0.0147363	0.163699	0.341215	0.160227	0.274844	-0.0766448	0.330904	0.0608219	0.10236	0.413512	0.394811	0.272943	0.118293	0.127463	0.426362
GSM5656620	-0.0354902	0.215198	0.174381	0.306058	0.0139624	0.0795113	0.0497822	0.121277	0.0138004	0.144598	0.272555	0.186586	0.238061	-0.109372	0.251803	0.00988666	0.00919888	0.169265	0.337971	0.223181	0.0474165	-0.00666338	0.318416
GSM5656619	0.0481285	0.029758	0.160015	0.210189	-0.0205987	0.0168126	0.101278	0.125453	-0.0879938	0.0568137	0.262622	0.162312	0.258493	-0.108731	0.238251	-0.0467824	0.0630527	0.103585	0.383448	0.278895	0.0568074	-0.105006	0.35386
GSM5656618	-0.171084	-0.0499493	0.113294	0.217764	-0.102768	-0.0254387	0.0376487	0.101614	-0.075676	0.0125744	0.226301	0.156099	0.242021	-0.115946	0.214916	-0.0642578	-0.0394636	0.0266958	0.39779	0.21163	0.041687	-0.134161	0.299684
GSM5656617	0.0657061	0.291362	0.288346	0.304937	0.164678	0.131987	0.126954	0.136077	-0.0405527	0.154159	0.312819	0.182639	0.222734	0.00285492	0.288291	0.0473419	0.081205	0.301321	0.397721	0.284296	0.074877	0.0381644	0.354766
GSM5656616	-0.066439	0.0292932	0.189149	0.253647	0.0136759	0.0405554	0.0393909	0.121576	-0.0810703	0.0693282	0.226189	0.175421	0.263709	-0.0972955	0.224428	-0.0595032	0.0156655	0.0803703	0.386617	0.230528	0.0473761	-0.0978988	0.323033
GSM5656615	-0.0065051	0.12976	0.220298	0.270329	0.0460984	0.057323	0.076496	0.127322	0.00345341	0.096114	0.283184	0.179685	0.23412	-0.0752927	0.258266	-0.00610708	0.0642249	0.210908	0.374021	0.26752	0.0658934	-0.0598727	0.365374
GSM5656614	-0.119145	0.0262211	0.156668	0.241531	-0.0192783	-0.0127325	0.0651316	0.0905633	-0.0721239	-0.00873504	0.225225	0.162113	0.223086	-0.157717	0.221766	-0.0838248	-0.0779747	-0.00578809	0.359122	0.147788	0.024201	-0.118371	0.302171
GSM5656613	-0.0389246	0.170475	0.36224	0.315669	0.0215897	0.181146	0.163875	0.195768	-0.0376429	0.0828532	0.379275	0.176037	0.268694	-0.0382537	0.299581	0.0744108	0.0882021	0.388852	0.445901	0.260015	0.0826213	0.0792938	0.361829
GSM5656612	-0.096986	0.158459	0.187685	0.312362	-0.0261001	0.122672	0.0849253	0.127532	-0.0180867	0.122779	0.288732	0.155145	0.22499	-0.112393	0.277292	0.0228597	0.0669337	0.249406	0.352572	0.242179	0.035679	0.0925809	0.353043
GSM5656611	0.214418	0.155489	0.246839	0.295352	0.176511	0.13054	0.117347	0.138648	-0.0365405	0.121159	0.294858	0.138926	0.204059	-0.0872588	0.275968	0.000545386	0.0843416	0.254341	0.375187	0.300787	0.095867	-0.0762751	0.393299
GSM5656610	-0.0961345	-0.0498994	0.153039	0.243903	-0.0323727	0.0527628	0.0741751	0.11752	-0.0926028	0.036894	0.275997	0.156515	0.259406	-0.0961826	0.257598	-0.0328774	0.123321	0.143845	0.395534	0.281131	0.0762648	-0.0936295	0.337966
GSM5656609	0.246572	0.295631	0.276178	0.38717	0.259357	0.197944	0.156033	0.191429	0.0133089	0.180096	0.371843	0.196329	0.218081	-0.0308827	0.344586	0.103191	0.176437	0.442254	0.398473	0.297687	0.12059	0.160659	0.401327
GSM5656608	0.169033	0.229058	0.194061	0.266641	0.111906	0.135725	0.112961	0.130229	0.00448789	0.158327	0.283409	0.19728	0.189807	0.0569668	0.302712	0.0250125	0.104031	0.280167	0.366656	0.286875	0.0767131	-0.0859858	0.368825
GSM5656607	-0.10636	0.0608268	0.151443	0.223127	-0.0951732	-0.0168174	0.0472686	0.104908	-0.0747749	0.0756211	0.233886	0.166832	0.249661	-0.034105	0.236222	-0.0774751	0.049636	0.100986	0.391733	0.211809	0.0352698	-0.0985901	0.325135
GSM5656606	0.0487474	0.14694	0.260539	0.261797	0.0177833	0.0660439	0.080288	0.127756	-0.0117902	0.118054	0.285571	0.175852	0.273348	-0.113375	0.28548	0.0222286	0.0319202	0.230899	0.402454	0.281886	0.0726927	-0.0700571	0.348181
GSM5656605	-0.0729341	0.0379826	0.253821	0.198212	-0.0465202	0.0221227	0.0518478	0.127635	-0.0256135	0.0227956	0.263418	0.165789	0.241848	-0.148979	0.215947	-0.0402695	-0.029985	0.0994959	0.398941	0.206413	0.0352311	-0.049424	0.31372
GSM5656603	-0.165299	0.0801496	0.178669	0.23001	-0.119376	0.0331111	0.0231677	0.117724	-0.0185503	0.160892	0.23636	0.180699	0.244593	-0.105671	0.279622	-0.046564	0.0358473	0.130014	0.331002	0.242306	0.0545863	-0.00144286	0.363424
GSM5656601	-0.0298672	0.141099	0.195847	0.293416	0.0661421	0.0942458	0.0916516	0.126949	0.000931734	0.184902	0.265512	0.163183	0.220011	-0.0330051	0.277271	-0.00193421	0.0823406	0.180134	0.349923	0.263613	0.0665518	-0.0928276	0.369031
GSM5656600	0.561687	0.349907	0.365527	0.345982	0.586331	0.3162	0.229715	0.184741	-0.0764433	0.148223	0.300469	0.171737	0.151459	0.117323	0.304939	0.094734	0.13366	0.49385	0.375661	0.322352	0.180554	-0.0745868	0.412512
GSM5656599	0.0694138	0.293424	0.212381	0.338892	0.194665	0.168928	0.10695	0.0957231	0.0125014	0.150761	0.237746	0.133364	0.196252	-0.0106384	0.276247	0.0205412	-0.011394	0.194318	0.334923	0.2178	0.0629102	-0.0206732	0.343969
GSM5656596	0.00873459	0.169846	0.186239	0.324284	0.120194	0.169877	0.143799	0.138149	-0.0488881	0.186881	0.207365	0.187129	0.179531	0.0283188	0.275285	0.0321784	0.0976602	0.222471	0.324022	0.270783	0.0605981	-0.0853725	0.351124
GSM5656595	0.448331	0.316484	0.27687	0.345428	0.472016	0.336213	0.21044	0.207043	-0.0045664	0.191518	0.412345	0.226909	0.217906	0.0778925	0.411147	0.140924	0.228736	0.53899	0.405995	0.344642	0.161942	0.416653	0.477267
GSM5656594	0.196421	0.276929	0.218089	0.353021	0.273211	0.174315	0.124681	0.136417	-0.0239813	0.203774	0.278604	0.186497	0.197425	0.0154538	0.27776	0.0321378	0.0867881	0.28943	0.327332	0.244302	0.0940909	0.00402317	0.338787
GSM5656593	0.0184024	0.143468	0.223021	0.304987	0.0859508	0.186079	0.116816	0.158207	-0.0777667	0.0980788	0.333171	0.165602	0.278825	0.058752	0.310818	0.0204022	0.235242	0.311301	0.407583	0.310434	0.0900471	0.215915	0.362048
GSM5656592	0.217048	0.281961	0.243293	0.286809	0.249285	0.185971	0.145081	0.149654	-0.014263	0.129932	0.265396	0.179249	0.239288	0.0528114	0.272818	0.0589101	0.0981148	0.261897	0.3583	0.218321	0.0895098	-0.0602331	0.340588
GSM5656591	0.271462	0.246152	0.264299	0.30141	0.331954	0.197484	0.168147	0.150232	-0.057384	0.152218	0.265858	0.190737	0.201541	-0.0868582	0.299852	0.0267224	0.0275487	0.360266	0.360009	0.290541	0.13363	-0.0978387	0.387438
GSM5656589	0.081818	0.313603	0.267771	0.345733	0.171074	0.235334	0.163899	0.153614	0.057748	0.243364	0.332306	0.200135	0.186161	0.022503	0.349872	0.0899104	0.173483	0.404374	0.366078	0.290099	0.104843	0.0536814	0.399072
GSM5656588	-0.0233615	0.193678	0.226575	0.315144	0.0800854	0.251217	0.150552	0.148918	0.0171572	0.155968	0.335749	0.198722	0.235452	-0.0161103	0.325319	0.0995789	0.219588	0.329684	0.387896	0.272593	0.108953	0.11534	0.377544
GSM5656587	0.151206	0.191642	0.25116	0.324609	0.118589	0.151088	0.120644	0.140651	-0.0500263	0.150599	0.285914	0.179286	0.223515	-0.0368999	0.292817	0.0510921	0.157797	0.276741	0.390915	0.254795	0.0799335	0.0245663	0.35787
GSM5656586	0.0190442	0.244263	0.248304	0.303289	0.128959	0.205556	0.142062	0.152114	0.00886279	0.132332	0.342695	0.184631	0.235587	-0.0909464	0.298072	0.0731417	0.123708	0.346038	0.396266	0.255645	0.0833751	0.121704	0.367895
GSM5656585	0.23937	0.377045	0.255877	0.283095	0.242169	0.253901	0.142441	0.141133	0.0640168	0.206092	0.341483	0.201033	0.212705	-0.0613756	0.322357	0.116433	0.0564651	0.401838	0.392266	0.237855	0.109755	0.0968623	0.389069
GSM5656584	-0.0456882	0.139831	0.12301	0.229245	-0.0214815	0.0454515	0.0668619	0.0932071	-0.0293601	0.106363	0.215004	0.141106	0.231551	-0.100567	0.236854	-0.0705439	-0.0428075	0.0873343	0.306687	0.14044	0.0557289	-0.143316	0.321839
GSM5656583	0.187327	0.36106	0.276702	0.34877	0.174736	0.268553	0.169222	0.171307	0.0103406	0.250776	0.335765	0.209367	0.150233	0.0970409	0.370204	0.127306	0.203697	0.436339	0.358918	0.316039	0.144152	0.238902	0.419736
GSM5656582	0.0923348	0.259734	0.237223	0.303874	0.0515651	0.195522	0.133193	0.152983	-0.0357904	0.193442	0.286016	0.169638	0.24168	0.0813723	0.293869	0.0462465	0.0853687	0.306247	0.373391	0.271176	0.0919542	0.0135345	0.392415
GSM5656581	-0.0120741	0.303047	0.243322	0.348325	0.117512	0.200947	0.122431	0.121422	0.0396925	0.202695	0.316097	0.201939	0.207825	-0.035703	0.298712	0.0981316	0.0213027	0.319332	0.347773	0.260097	0.0597403	0.0725717	0.357752
GSM5656580	-0.00318199	0.239294	0.264145	0.354594	0.0822391	0.150634	0.078518	0.112453	-0.00584197	0.152392	0.267035	0.177049	0.216889	-0.0254785	0.250092	0.0270456	0.0299362	0.246436	0.345177	0.244181	0.0301996	-0.0119508	0.344928
GSM5656579	0.0674106	0.287551	0.213708	0.332226	0.174589	0.139642	0.105652	0.138885	0.0272805	0.158964	0.280345	0.173782	0.205099	-0.0446015	0.304676	0.022367	0.118312	0.254546	0.35231	0.244047	0.0586107	0.0880215	0.349431
GSM5656578	-0.163186	0.0463786	0.00966252	0.181788	-0.0714199	0.0378442	0.0384907	0.0816707	-0.000205458	0.120043	0.23612	0.172758	0.252622	-0.139964	0.26602	-0.0451801	-0.00626224	0.0867845	0.377179	0.18979	0.0309569	-0.0724477	0.335647
GSM5656577	-0.0663167	0.0990215	0.04802	0.217911	-0.0307412	0.0830457	0.00888218	0.046125	-4.27148e-05	0.08883	0.19909	0.111686	0.247661	-0.0337759	0.231862	-0.0800813	-0.101219	0.0713122	0.282746	0.126546	0.0114418	-0.201061	0.352067
GSM5656576	0.172498	0.29613	0.223167	0.320163	0.127523	0.220184	0.154486	0.15594	0.0180086	0.2176	0.364545	0.203201	0.173785	-0.0242706	0.343084	0.0752599	0.086586	0.413521	0.374302	0.294582	0.11989	0.0384561	0.399543
GSM5656573	0.0970903	0.385114	0.316215	0.390801	0.254982	0.382873	0.287739	0.245209	0.0224831	0.241496	0.39703	0.216691	0.171701	0.0951716	0.397067	0.220388	0.255117	0.597552	0.385166	0.368439	0.199018	0.385882	0.459043
GSM5656572	0.0835321	0.163104	0.137392	0.220645	0.163882	0.112673	0.0627115	0.0887125	-0.0124034	0.118785	0.201909	0.135962	0.199398	0.0592919	0.256053	-0.0141197	0.0197637	0.221851	0.307499	0.207414	0.0485516	-0.137982	0.340854
GSM5656571	-0.0378844	0.152535	0.189831	0.284976	0.0745434	0.177396	0.115655	0.129114	-0.0034972	0.0845879	0.340868	0.163377	0.276559	0.0148142	0.289202	0.0487672	0.0225901	0.267057	0.380021	0.273693	0.0768978	0.050341	0.346602
GSM5656570	-0.0309638	0.0249985	0.16707	0.269385	0.0288078	0.0490302	0.0687	0.104961	-0.0847243	0.0452634	0.26637	0.150855	0.235112	-0.172483	0.231739	-0.0307784	-0.0302146	0.0987011	0.369521	0.194303	0.0402685	-0.151868	0.305154
GSM5656569	0.259693	0.25748	0.199446	0.252103	0.216408	0.135552	0.119772	0.133423	0.0120276	0.164767	0.268626	0.172641	0.191943	0.0544855	0.282524	0.0220958	0.0762772	0.253903	0.365712	0.258224	0.0705506	-0.0289696	0.373183
GSM5656568	-0.0829272	0.135582	0.182214	0.278533	-0.0279214	0.0837885	0.08405	0.136845	-0.0599664	0.0956723	0.27116	0.177514	0.24952	0.0440429	0.256248	-0.00947106	0.13022	0.196708	0.381603	0.251349	0.0608986	-0.0015199	0.32255
GSM5656567	0.158953	0.335415	0.314414	0.364723	0.209921	0.247698	0.183753	0.141008	0.00146995	0.260377	0.295687	0.194791	0.147443	0.00608503	0.345072	0.0730354	0.0557707	0.391484	0.368144	0.304045	0.134657	-0.129688	0.380365
GSM5656564	-0.127987	0.0133058	0.252295	0.214738	-0.0960251	-0.0015348	0.044059	0.122599	-0.0240127	-0.0313869	0.27245	0.197884	0.267423	-0.169645	0.199646	-0.0690842	-0.10934	0.0319377	0.390638	0.157218	0.0375912	-0.108346	0.277705
GSM5656563	-0.145674	0.0131851	0.0748344	0.284531	0.0251267	0.116301	0.0842989	0.121613	-0.000196503	0.0723611	0.239694	0.189606	0.246405	-0.142115	0.269401	0.00170641	-0.0133709	0.145455	0.376593	0.244781	0.0696211	-0.0890378	0.306577
GSM5656562	-0.00603577	0.0437891	0.182487	0.252918	0.0730301	0.053183	0.090639	0.120586	-0.029073	0.0661784	0.270144	0.158018	0.272142	-0.117064	0.246612	-0.0430381	0.00133179	0.128359	0.398569	0.206084	0.0422553	-0.0382931	0.302028
GSM5656561	-0.0791478	-0.00787771	0.194751	0.238902	0.0107828	0.0102309	0.0308981	0.118606	-0.0387401	-0.0393483	0.22239	0.16765	0.261363	-0.169429	0.209775	-0.0623955	-0.0589393	0.0546437	0.407865	0.180031	0.0110924	-0.100435	0.275707
GSM5656560	-0.039633	0.174938	0.141212	0.284213	0.0466324	0.0821562	0.0839325	0.0971138	-0.0326679	0.153855	0.24077	0.133833	0.189238	-0.0456074	0.252611	-0.0338537	0.0141258	0.11842	0.340001	0.216075	0.0488848	-0.139989	0.338127
GSM5656559	-0.10034	0.170046	0.114045	0.284779	0.0696962	0.10533	0.0851639	0.0982301	0.0172508	0.186318	0.274802	0.191294	0.191738	-0.039877	0.287959	0.000336836	0.043716	0.22216	0.339844	0.24651	0.0483061	-0.186633	0.364615
GSM5656558	-0.0828181	-0.00538222	0.0854325	0.203183	-0.0479379	-0.000809421	-0.00224621	0.0541696	0.0211417	0.0740091	0.150251	0.165925	0.177155	-0.167891	0.234127	-0.104404	-0.0687493	0.00487527	0.252031	0.182929	-0.0106446	-0.262827	0.320899
GSM5656557	0.00530514	-0.00755843	0.173959	0.248394	0.0349813	0.0701478	0.0549267	0.125404	-0.0707123	0.038696	0.22675	0.171843	0.243439	-0.0117187	0.224999	-0.0531824	0.0763669	0.121816	0.352793	0.231122	0.0148277	-0.111297	0.311224
GSM5656551	0.203548	0.212515	0.21316	0.311185	0.197272	0.193847	0.142663	0.154357	-0.0563817	0.20729	0.337732	0.212631	0.174757	0.0114896	0.36862	0.0883772	0.174736	0.384945	0.38449	0.326748	0.119948	0.0388697	0.448571
GSM5656550	0.0137463	0.274556	0.284971	0.345699	0.109581	0.179532	0.103197	0.14602	-0.0246878	0.120489	0.305273	0.16783	0.227197	-0.00883142	0.271109	0.0890978	0.105356	0.314603	0.401488	0.2063	0.0736199	0.0328663	0.356961
GSM5656547	-0.0110355	0.17087	0.178919	0.290008	-0.00534385	0.121487	0.0860664	0.138389	-0.0493923	0.147931	0.263656	0.165129	0.230435	0.000957741	0.262694	-0.000459082	0.00066349	0.179649	0.362603	0.238729	0.0766206	-0.111358	0.339071
GSM5656546	-0.0457172	0.109537	0.188078	0.267059	0.0298223	0.00873237	0.0752076	0.105981	-0.0531677	0.0790816	0.232348	0.172083	0.23797	-0.162117	0.224286	-0.057199	-0.0551275	0.0570925	0.364127	0.160751	0.0225146	-0.0729111	0.302847
GSM5656545	0.0685414	0.0745448	0.18443	0.215772	0.0428058	0.00759531	0.0746393	0.104286	0.00808686	0.107706	0.225849	0.204552	0.164128	-0.0169045	0.276511	-0.022424	0.0257649	0.149549	0.34174	0.204888	0.0389744	-0.214376	0.331017
GSM5656542	0.011993	0.151194	0.22103	0.318109	0.0402019	0.114171	0.0883692	0.132214	-0.038399	0.103213	0.224181	0.184995	0.218312	-0.0903996	0.235523	-0.0127461	-0.0182922	0.0786262	0.338112	0.214464	0.060813	-0.112044	0.323192
GSM5656541	-0.023722	0.0940013	0.22272	0.250952	-0.0256461	0.0733001	0.0803172	0.136146	-0.0527488	0.0559139	0.276329	0.170664	0.26925	-0.0844119	0.252695	0.000205547	0.0299746	0.236652	0.412488	0.243393	0.0409662	0.0422107	0.358036
GSM5656538	-0.156798	0.0951012	0.192747	0.211966	-0.00415934	0.00339808	0.0458582	0.0972978	-0.0576735	0.0711928	0.227408	0.15211	0.239877	-0.114188	0.221537	-0.0648768	-0.0242995	0.0804916	0.35903	0.191066	0.0183018	-0.0815649	0.308999
GSM5656537	-0.220982	0.0749138	0.192633	0.208304	-0.0356171	-0.00400115	0.0217414	0.080093	-0.0455152	0.0422003	0.202077	0.146654	0.259289	-0.143606	0.205864	-0.0806077	-0.0962861	-0.0352739	0.329745	0.0842442	0.00200269	-0.103896	0.278218
GSM5656536	-0.05596	0.24826	0.21078	0.280575	0.0990949	0.15575	0.101037	0.119218	-0.000155663	0.163065	0.282159	0.174119	0.200995	-0.0698322	0.276722	0.0356282	0.0828764	0.223805	0.346164	0.26822	0.0800062	-0.0391715	0.347627
GSM5656535	-0.0575476	0.0230891	0.202625	0.242715	-0.0138041	0.0548576	0.071148	0.116979	-0.00753374	0.10052	0.235133	0.178177	0.223216	-0.0727952	0.254968	-0.0419503	0.0238856	0.166208	0.343455	0.229862	0.0478713	-0.139676	0.358116
GSM5656532	0.212162	0.218474	0.273284	0.24978	0.238704	0.116878	0.10621	0.1175	0.00037891	0.0494241	0.311346	0.181152	0.251958	-0.0916421	0.27212	0.0328604	0.0122614	0.341245	0.3498	0.263464	0.107574	-0.0683838	0.34057
GSM5656531	0.0303083	0.191971	0.108275	0.316486	0.116682	0.12189	0.0866025	0.100682	-0.04168	0.143535	0.243503	0.160973	0.19592	-0.0606247	0.291131	-0.0273169	-0.0547665	0.136771	0.320872	0.222673	0.0722493	-0.115538	0.339625
GSM5656530	-0.198165	-0.0321776	0.106076	0.223683	-0.0839697	-0.0187737	0.0201144	0.075932	-0.046775	0.0179529	0.187325	0.181386	0.237679	-0.19319	0.22767	-0.0785107	-0.0655137	-0.0938469	0.324907	0.134947	0.0221488	-0.135493	0.28977
GSM5656528	-0.0896414	0.13374	0.257804	0.157837	-0.0409352	-0.00887936	0.0495627	0.120474	-0.0525013	0.165638	0.252696	0.170473	0.244794	-0.0344233	0.289779	-0.00909493	0.0678811	0.208918	0.364522	0.282759	0.0829055	-0.0642231	0.36446
GSM5656521	-0.0292685	0.33372	0.29008	0.358294	0.117882	0.245064	0.18773	0.199249	0.0485165	0.172973	0.428607	0.209891	0.276705	0.21003	0.399124	0.159646	0.230827	0.521598	0.430565	0.288352	0.110098	0.523427	0.452869
GSM5656520	0.00291803	0.0186605	0.201279	0.217851	-0.0208315	0.114173	0.0947085	0.128941	-0.088157	0.0759265	0.287808	0.161258	0.280399	0.00361684	0.290987	-0.0615859	0.0281568	0.228488	0.415725	0.27935	0.0449407	0.0133291	0.365831
GSM5656519	-0.151404	0.092274	0.180807	0.256211	-0.0669743	0.103873	0.0842588	0.112783	-0.0993116	0.089731	0.256191	0.158717	0.234233	-0.00304386	0.264843	-0.035982	0.0974438	0.154472	0.35387	0.25412	0.0644647	-0.0129889	0.348265
GSM5656518	-0.0102333	0.107992	0.166315	0.237744	0.0153148	0.00774968	0.0396724	0.0944869	-0.0739843	0.0662355	0.185616	0.17493	0.226859	-0.14264	0.222909	-0.07862	-0.0253873	-0.0439735	0.331413	0.169102	0.0246736	-0.13701	0.301637
GSM5656517	-0.108739	0.0214815	0.147591	0.231555	-0.0890023	0.0646279	0.0525719	0.0900885	-0.0355661	0.00940032	0.25859	0.183817	0.283467	-0.112391	0.230463	-0.0626742	-0.0547248	0.0420848	0.381178	0.179493	0.0364127	-0.0689001	0.311545
GSM5656516	-0.0803264	0.277665	0.228251	0.306091	0.0341199	0.123184	0.107181	0.107294	-0.0806735	0.252157	0.236204	0.164271	0.13572	0.00869541	0.287965	-0.0065768	0.049122	0.180746	0.293113	0.319415	0.0614824	-0.172715	0.368229
GSM5656515	0.112952	0.312654	0.257039	0.318564	0.153397	0.154337	0.112129	0.145058	-0.0220259	0.208328	0.275915	0.171727	0.190319	-0.0152	0.297169	0.0262548	0.0552406	0.242948	0.344711	0.322438	0.0788773	-0.130529	0.347482
GSM5656514	-0.0825759	0.192049	0.181964	0.281492	0.0073785	0.0475041	0.0475155	0.108463	-0.0104101	0.158738	0.167063	0.197221	0.168558	-0.129404	0.236392	-0.0152374	-0.0512716	0.0490067	0.297117	0.191264	0.0104253	-0.113856	0.314104
GSM5656513	-0.0273888	0.214264	0.295286	0.288111	0.0117023	0.196325	0.113278	0.143631	-0.00862675	0.16616	0.265243	0.186134	0.234156	-0.0732639	0.286181	0.0330407	0.103707	0.287645	0.378782	0.273043	0.0573291	-0.0578931	0.375769
GSM5656512	-0.0786672	0.119248	0.241004	0.295948	-0.0115573	0.150079	0.0932303	0.140904	-0.00471362	0.0618662	0.314081	0.17008	0.260682	-0.107727	0.254765	0.0345056	0.056022	0.257753	0.410566	0.24504	0.0454898	0.0552027	0.342749
GSM5656511	0.11485	0.255964	0.176386	0.267646	0.120582	0.115692	0.122199	0.113998	-0.0230926	0.213264	0.225811	0.161801	0.183208	-0.0557491	0.291042	0.0140049	0.0156903	0.162083	0.339377	0.286461	0.0704334	-0.0927693	0.355542
GSM5656510	0.0526054	0.279195	0.175436	0.313231	0.0331545	0.166622	0.0857097	0.138174	-0.0555479	0.188433	0.262534	0.150757	0.180834	0.113791	0.268733	-0.00207911	0.0983546	0.239329	0.319128	0.238895	0.0722324	0.05516	0.30987
GSM5656509	0.110833	0.176096	0.173961	0.258264	0.0623788	0.119488	0.105975	0.13	-0.0285853	0.1033	0.276324	0.157267	0.207161	-0.0547101	0.278715	0.0100654	-0.0619947	0.240832	0.370395	0.265579	0.0627975	-0.0772457	0.360996
GSM5656508	-0.0734486	0.0814697	0.158386	0.238951	-0.0875725	0.0308889	0.0715116	0.120849	-0.0505916	0.0912402	0.275692	0.185745	0.238499	-0.154947	0.241549	-0.0485449	-0.00360659	0.093846	0.401117	0.210489	0.0508296	-0.105676	0.343168
GSM5656507	-0.00400426	0.132023	0.252921	0.257088	0.0905187	0.0738832	0.0736898	0.143221	-0.0404937	0.176465	0.248144	0.194704	0.21283	-0.042529	0.262758	-0.0452559	0.0327118	0.0758233	0.338782	0.30079	0.0508141	-0.0610203	0.360485
GSM5656506	0.0263255	0.170076	0.210955	0.26674	0.133851	0.0343219	0.0499976	0.114727	-0.0482433	0.111007	0.211872	0.173121	0.236281	-0.0953071	0.231891	-0.069415	-0.0691576	0.0327707	0.308877	0.144108	0.0277067	-0.106614	0.309965
GSM5656505	-0.055293	0.159369	0.172639	0.262718	0.0342552	0.168745	0.111103	0.180445	0.0015537	0.148665	0.334527	0.181473	0.315369	-0.0690171	0.338709	0.10368	0.112002	0.304823	0.367602	0.323703	0.150386	0.0923099	0.44813
GSM5656504	0.0327451	0.202661	0.192328	0.363547	0.102581	0.196958	0.119249	0.110907	-0.0495928	0.233724	0.23047	0.157446	0.109878	-0.00288601	0.312616	0.0292017	0.0547718	0.28499	0.322368	0.28897	0.0682825	-0.0617039	0.416164
GSM5656503	0.15972	0.338454	0.162775	0.326379	0.259747	0.107751	0.087759	0.134367	0.00767557	0.242573	0.26071	0.177283	0.172195	-0.0388204	0.308055	-0.00343853	0.0105328	0.25292	0.333334	0.237769	0.0610495	0.0195473	0.360117
GSM5656502	-0.135469	0.078886	0.142248	0.25602	-0.0258513	0.0644093	0.0351814	0.0982063	-0.0511588	0.0767926	0.228543	0.146494	0.226281	-0.16039	0.253952	-0.0377914	-0.0661518	0.143975	0.347472	0.214518	0.0239446	0.0352451	0.344933
GSM5656501	0.0622015	0.219295	0.146924	0.356428	0.0738107	0.140389	0.120654	0.0943713	-0.0648673	0.234231	0.247844	0.171491	0.159747	-0.0777052	0.297739	0.00474968	0.0266814	0.204241	0.360443	0.30561	0.0596399	-0.212099	0.388339
GSM5656500	0.167111	0.211804	0.221852	0.270379	0.297481	0.0883005	0.0913672	0.1315	-0.0483632	0.0904792	0.225574	0.184297	0.207032	-0.0174698	0.25423	-0.0249652	-0.0426485	0.158926	0.349731	0.192649	0.0457948	-0.0590828	0.301146
GSM5656492	-0.0943489	0.0855891	0.254805	0.285256	-0.0579661	0.0396517	0.0667618	0.114647	-0.0623899	0.0544064	0.270322	0.178462	0.234705	-0.194033	0.236912	-0.0568364	-0.0330998	0.0589603	0.371286	0.190003	0.0514108	-0.120562	0.340496
GSM5656491	0.141935	0.202708	0.191228	0.21384	0.104739	0.108249	0.0870783	0.124347	-0.0261736	0.17779	0.303556	0.1661	0.252674	-0.0808285	0.284696	0.000158368	-0.0076367	0.241102	0.3468	0.267121	0.0619795	0.00227417	0.372227
GSM5656490	0.231758	0.293837	0.305727	0.285343	0.180932	0.271427	0.17929	0.128959	-0.0427376	0.245943	0.3108	0.187661	0.163792	0.0144545	0.335138	0.0796392	0.0735026	0.401725	0.363077	0.314505	0.118934	-0.0699065	0.417892
GSM5656476	0.0537657	0.191034	0.27238	0.288257	0.147419	0.240056	0.130331	0.187597	0.0287196	0.172639	0.346746	0.189261	0.253934	0.121876	0.299979	0.117036	0.175636	0.362367	0.387112	0.266608	0.114254	0.203428	0.378982
GSM5656475	0.161138	0.180858	0.284168	0.310623	0.115438	0.181748	0.185733	0.140535	-0.0638474	0.170201	0.289111	0.19511	0.166025	0.0410801	0.315031	-0.010668	0.134995	0.305086	0.34394	0.320172	0.0954443	-0.0626881	0.383071
GSM5656474	-0.15755	0.0747377	0.168756	0.229378	-0.0578002	0.0147682	0.0625725	0.0949043	-0.0196495	0.0358126	0.193709	0.166187	0.221553	-0.108961	0.226512	-0.0825928	-0.0445341	-0.0351142	0.331689	0.142345	0.030859	-0.0793248	0.285057
GSM5656473	0.0476476	0.267419	0.237938	0.239941	0.0241507	-0.048499	0.0550205	0.0915948	0.0254375	0.171561	0.227305	0.151038	0.174917	-0.131933	0.261845	-0.0422078	-0.0719528	0.188929	0.32087	0.217225	0.0445509	-0.153449	0.342876
GSM5656472	0.28591	0.329825	0.280185	0.295444	0.17284	0.198305	0.135237	0.189531	0.0404431	0.169872	0.393889	0.190095	0.240483	-0.0316098	0.364713	0.129706	0.0677697	0.465526	0.395038	0.294509	0.141082	0.218983	0.450925
GSM5656471	-0.10246	0.0916376	0.122453	0.257005	-0.0559087	0.0175012	0.0688627	0.10554	-0.0620247	0.0880534	0.208316	0.162554	0.211438	-0.145768	0.247223	-0.0533062	-0.0341282	0.0382705	0.310904	0.188251	0.0593263	-0.133497	0.337185
GSM5656470	-0.184154	-0.000417931	0.106941	0.193553	0.0123401	-0.00387292	0.00424858	0.0750161	-0.0738422	0.0189425	0.168837	0.156234	0.237362	-0.180861	0.225182	-0.0821846	-0.122803	-0.100724	0.323184	0.0879131	0.0247282	-0.146109	0.296827
GSM5656469	-0.128331	0.00831483	0.157338	0.209978	0.0133225	0.0270132	0.0560196	0.132814	-0.0698096	0.0818261	0.220261	0.163059	0.238554	-0.0370542	0.239211	-0.0432047	0.0493643	0.0701968	0.347409	0.24494	0.0375991	-0.0994056	0.327177
GSM5656468	-0.12884	-0.0198014	0.172746	0.182789	-0.00386661	-0.028225	0.0455673	0.120087	-0.0514425	0.035656	0.233138	0.167396	0.239126	-0.0214418	0.223487	-0.0701594	0.0224065	0.0771849	0.365412	0.185558	0.0480745	-0.0695157	0.327489
GSM5656467	-0.0914069	0.00865458	0.195558	0.37043	0.080976	0.256877	0.207979	0.142222	-0.105757	0.129542	0.321968	0.221592	0.0918412	0.102425	0.377368	0.120672	0.339459	0.372135	0.323187	0.274248	0.124532	0.157921	0.42422
GSM5656466	-0.0498834	0.0818853	0.184356	0.281773	-0.0364455	0.026466	0.0459922	0.139832	-0.0700712	0.134291	0.229702	0.133904	0.232064	-0.0280536	0.275394	-0.0261668	0.0475591	0.147384	0.3204	0.201353	0.0500256	-0.0967519	0.3165
GSM5656465	-0.00560588	0.201972	0.187693	0.299405	-0.0111709	0.179131	0.0950517	0.133245	-0.0593586	0.169955	0.279843	0.154853	0.225421	-0.0643904	0.306757	0.04118	0.131614	0.262163	0.354345	0.239881	0.0862355	0.0578822	0.32802
GSM5656464	-0.127053	0.040969	0.25075	0.237653	-0.0154685	0.100448	0.068263	0.138416	-0.047453	0.0756763	0.265312	0.174609	0.26884	-0.0852203	0.252037	-0.0389516	-0.0298331	0.172515	0.405553	0.240999	0.0436701	-0.00234485	0.334762
GSM5656463	-0.128579	0.143677	0.212058	0.276067	0.0043987	0.0740551	0.0491654	0.116735	0.00381909	0.113889	0.274517	0.169588	0.23724	-0.126859	0.256227	-0.0236928	0.0119425	0.184874	0.372144	0.19101	0.0459417	0.0441959	0.33603
GSM5656462	-0.150967	0.0543071	0.170556	0.271795	0.0135297	0.0706204	0.0693992	0.123207	-0.0554561	0.0561505	0.224513	0.171748	0.232748	-0.0990543	0.230969	-0.0361071	0.0139084	0.168633	0.373162	0.216219	0.0240296	0.0107592	0.319468
GSM5656461	-0.0340897	0.19966	0.187239	0.289064	0.0712282	0.131328	0.073975	0.123651	-0.0370394	0.167079	0.238946	0.175412	0.194967	-0.0263419	0.262164	0.00939098	0.10575	0.213854	0.326265	0.243238	0.0545791	0.0704351	0.342805
GSM5656460	-0.109443	0.0424129	0.0631659	0.26758	-0.0843878	0.0854484	0.0868532	0.0858785	-0.0615407	0.0804747	0.247054	0.158843	0.245226	-0.196133	0.259227	-0.041156	0.00340331	0.074199	0.374522	0.25437	0.0389316	-0.0936423	0.329388
GSM5656459	-0.105743	0.0551032	0.130124	0.23454	-0.097412	0.0530207	0.071098	0.101933	-0.0626888	0.0873342	0.262497	0.157221	0.263264	-0.181622	0.256293	-0.0521414	0.0143544	0.102533	0.377379	0.228995	0.0524415	-0.0182092	0.331245
GSM5656458	-0.136682	0.0146463	0.150991	0.262383	-0.0714047	0.0552462	0.0526498	0.126289	-0.0503877	0.031315	0.247332	0.14926	0.261002	-0.122262	0.227175	-0.0550276	-0.0218588	0.0498325	0.397799	0.199229	0.027808	-0.162653	0.32191
GSM5656457	-0.137822	-0.00983841	0.194503	0.225642	-0.0830777	0.000245203	0.0439204	0.13891	-0.0564807	-0.00212465	0.245421	0.163934	0.274766	-0.157603	0.211629	-0.0570655	-0.0524256	0.0834369	0.40867	0.215172	0.0380186	-0.189644	0.314159
GSM5656456	0.222902	0.169686	0.205218	0.240126	0.15401	0.123908	0.116828	0.106701	-0.0946573	0.177168	0.225092	0.199656	0.216188	-0.0377705	0.278664	-0.0381271	0.0147127	0.137753	0.31624	0.27025	0.0599129	-0.176196	0.346128
GSM5656455	0.00249655	0.130812	0.155355	0.239594	0.0539109	0.102244	0.070167	0.111354	0.0145689	0.124791	0.303159	0.171655	0.250139	-0.0706198	0.258754	0.0215009	-0.0123614	0.203324	0.36875	0.167676	0.0340718	0.11665	0.318248
GSM5656449	-0.181191	-0.10958	0.199991	0.226031	-0.117396	-0.0736211	0.0205876	0.122464	-0.0765534	0.00804041	0.211885	0.172613	0.260224	-0.0977787	0.202281	-0.116244	-0.050926	-0.0124182	0.348297	0.210734	0.00997296	-0.147957	0.332294
GSM5656448	-0.100659	0.0699935	0.16948	0.258861	-0.0384511	-0.0419983	0.0504846	0.0880648	-0.044884	0.0707633	0.219803	0.161028	0.223523	-0.110043	0.227042	-0.0591094	-0.0273764	0.0224679	0.356308	0.159992	0.0338156	-0.122847	0.331414
GSM5656447	-0.131847	0.0949231	0.210816	0.234839	0.0166461	0.0539945	0.0289974	0.114563	-0.0184583	0.0597053	0.240771	0.159408	0.219934	-0.179645	0.224507	-0.0231289	-0.0460974	0.154957	0.363638	0.172991	0.033009	-0.0957201	0.320886
GSM5656446	-0.0901528	0.153761	0.172866	0.245391	0.0616102	0.070176	0.0395036	0.0959504	0.000391207	0.0866785	0.223665	0.136372	0.21572	-0.113637	0.229443	-0.0230779	-0.086286	0.119061	0.307309	0.144457	0.047213	-0.0925985	0.291624
GSM5656445	-0.0957412	0.099012	0.155881	0.280868	-0.0531448	0.000878938	0.0697669	0.107329	-0.0468811	0.0964904	0.198478	0.161985	0.197906	-0.14525	0.23979	-0.0385888	-0.0470037	0.020538	0.30459	0.167968	0.0290172	-0.140915	0.301001
GSM5656444	0.338448	0.33704	0.279595	0.227394	0.306916	0.0992747	0.102921	0.122674	-0.0150824	0.151045	0.237338	0.16279	0.198547	0.0813899	0.285629	-0.034332	-0.00609291	0.272008	0.315693	0.228825	0.053472	-0.25696	0.326316
GSM5656443	0.264619	0.292163	0.311808	0.401294	0.363169	0.366765	0.213628	0.240463	-0.0331963	0.246956	0.33236	0.185204	0.0939916	0.136623	0.399083	0.144844	0.269776	0.468987	0.318172	0.342625	0.176501	0.158105	0.4312
GSM5656442	-0.117461	0.0206786	0.208729	0.250233	-0.0508306	0.00301743	0.0537996	0.130738	-0.0548893	0.0166602	0.226376	0.170506	0.263303	-0.140417	0.221814	-0.0595435	-0.0362694	0.029197	0.37158	0.187926	0.0295193	-0.0844717	0.322454
GSM5656441	-0.0705903	0.0702191	0.163552	0.310604	-0.0130011	0.124771	0.0951099	0.136745	-0.0680762	0.059654	0.251702	0.159113	0.22392	-0.139297	0.265745	-0.0110826	-0.0255409	0.133795	0.34212	0.19055	0.0577779	-0.0692161	0.338905
GSM5656440	-0.0723573	0.136307	0.223127	0.262687	-0.00389101	0.114485	0.0909449	0.138439	-0.0703282	0.0883614	0.27339	0.159011	0.236225	-0.033878	0.250755	-0.00893177	0.0835294	0.177465	0.384044	0.204152	0.0542793	-0.0746107	0.331444
GSM5656439	-0.0113718	0.207715	0.197096	0.306858	0.0270352	0.126999	0.0831247	0.12866	0.011569	0.153604	0.294918	0.150875	0.234639	-0.119024	0.281103	0.0166998	0.0586046	0.239953	0.364982	0.244076	0.0802507	-0.00294283	0.36794
GSM5656438	0.278716	0.277505	0.226469	0.255285	0.285091	0.137141	0.130012	0.132728	-0.0321523	0.189597	0.22619	0.159034	0.18729	0.0628213	0.269469	0.00264997	0.0260584	0.164647	0.324307	0.220946	0.0914547	-0.132403	0.34768
GSM5656437	0.117561	0.126729	0.191834	0.297038	0.0834614	0.0722678	0.087818	0.102497	-0.0181123	0.0462895	0.239638	0.183275	0.2156	-0.145468	0.241754	-0.0310869	-0.0242433	0.0779849	0.353063	0.184889	0.0520312	-0.0877789	0.308094
GSM5656436	0.230037	0.212038	0.15825	0.299892	0.278372	0.106673	0.112822	0.11199	-0.0636913	0.120058	0.219769	0.167364	0.193162	-0.00361096	0.252018	-0.0174022	0.0107222	0.159769	0.33002	0.206721	0.0555742	-0.145635	0.29383
GSM5656435	0.0887242	0.110807	0.136274	0.253781	0.171455	0.148334	0.121642	0.132149	-0.0740129	0.0283975	0.257022	0.178649	0.216892	-0.0213166	0.27153	0.00996154	0.0785536	0.226484	0.365137	0.214877	0.0583447	-0.0768548	0.311244
GSM5656434	0.0630714	0.207413	0.292583	0.356403	0.116381	0.290653	0.199021	0.150074	-0.0447354	0.205753	0.322892	0.226741	0.19308	0.00642164	0.357078	0.110775	0.157698	0.386786	0.39259	0.357369	0.127265	-0.0444229	0.434722
GSM5656433	-0.196216	0.0508231	0.220856	0.187792	0.0493411	0.080383	0.0159042	0.134763	-0.0146003	-0.0270879	0.287164	0.189452	0.275493	-0.090548	0.247112	-0.0259478	0.0363221	0.209095	0.382895	0.0738493	0.00912316	0.0716658	0.302679
GSM5656432	-0.142833	0.208051	0.105112	0.24997	0.0180074	0.0879253	0.0955789	0.117693	0.0530545	0.073036	0.353301	0.154228	0.273164	-0.0168686	0.292191	0.0681739	0.129974	0.301346	0.377728	0.210777	0.0697707	0.253908	0.370983
GSM5656431	-0.0389269	0.27167	0.322537	0.298667	0.223107	0.199553	0.188685	0.192627	0.09724	0.269578	0.342357	0.181005	0.268425	0.0489137	0.42136	0.158132	0.270617	0.430263	0.370568	0.198302	0.141066	0.341455	0.372459
GSM5656430	-0.0308105	0.0871393	0.249368	0.286917	0.0356104	0.119489	0.0911201	0.133311	-0.0783905	0.088536	0.28242	0.165081	0.23524	-0.0616594	0.253232	-0.0144168	0.0348212	0.188333	0.392453	0.255596	0.0543221	-0.0779675	0.335579
GSM5656429	0.103021	0.156379	0.270146	0.309888	0.0790755	0.110193	0.103753	0.144319	-0.0522474	0.117052	0.257939	0.166535	0.222313	-0.0429141	0.27844	-0.00796471	0.0419484	0.209326	0.373827	0.29839	0.0726108	-0.146252	0.374573
GSM5656428	-0.0155715	0.0435781	0.218321	0.266048	0.0333869	0.0612624	0.0685556	0.115859	-0.0762246	0.0726646	0.229178	0.183375	0.236593	-0.15106	0.2343	-0.0249507	-0.0661301	0.0476419	0.36801	0.203864	0.039722	-0.168645	0.324858
GSM5656427	-0.0183616	0.142143	0.131983	0.266858	0.0498039	0.0493174	0.0573489	0.104915	0.0207641	0.097778	0.207592	0.164534	0.239441	-0.0805966	0.233001	-0.0486577	-0.0280702	0.0688168	0.352221	0.164974	0.0198939	-0.122483	0.334802
GSM5656426	0.232543	0.2414	0.21744	0.269698	0.24728	0.128451	0.0476735	0.116547	0.00245569	0.0671511	0.25506	0.185345	0.232445	-0.0210418	0.264338	-0.0458984	-0.0665725	0.213675	0.37152	0.153384	0.0335959	-0.147389	0.328426
GSM5656425	-0.0661756	0.0604276	0.133249	0.28252	0.00983879	0.0605838	0.0774676	0.114611	-0.0750016	0.0519213	0.26148	0.167477	0.205075	-0.132025	0.22562	-0.0359769	-0.047966	0.0867394	0.355948	0.173869	0.0520471	-0.114157	0.339499
GSM5656424	0.0498341	0.198585	0.262488	0.295212	0.163417	0.172961	0.17596	0.179535	-0.0658412	0.121714	0.320046	0.178829	0.256523	0.0393115	0.298362	0.0603351	0.158888	0.348317	0.399807	0.267758	0.0736835	0.0745024	0.392338
GSM5656423	-0.0397846	0.211499	0.262195	0.337052	-0.0100353	0.16872	0.106474	0.123097	-0.0200837	0.120229	0.279676	0.168595	0.222021	-0.0500226	0.259024	0.00607541	-0.00785925	0.207994	0.354082	0.206088	0.0528871	0.00917446	0.330305
GSM5656422	0.0574468	0.0797143	0.166143	0.184163	-0.00236087	0.0344962	0.0349381	0.104309	-0.060881	0.0901858	0.263428	0.174944	0.235297	-0.117072	0.235364	-0.0446576	-0.049244	0.0709314	0.377863	0.154688	0.0231438	-0.111242	0.339789
GSM5656421	-0.0726843	-0.0689416	0.152738	0.281229	0.0585164	0.194808	0.189454	0.137664	-0.0741706	0.110413	0.295312	0.193735	0.0970287	-0.013199	0.362446	0.110817	0.218632	0.309427	0.313464	0.258179	0.0950474	0.160954	0.424813
GSM5656420	-0.177723	0.0396245	0.131232	0.250866	-0.0644046	0.0196199	0.0336737	0.085912	-0.0185319	0.0455283	0.179205	0.153865	0.231312	-0.156853	0.215266	-0.083746	-0.0553209	-0.0514522	0.317845	0.137453	0.0312039	-0.144602	0.301796
GSM5656419	-0.110577	0.0962299	0.214774	0.28017	-0.068034	0.0600666	0.0602617	0.147389	-0.0413262	0.124622	0.259023	0.158468	0.238355	-0.0666612	0.254012	-0.0628899	-0.00699304	0.12292	0.363357	0.190343	0.0416755	-0.0838046	0.31545
GSM5656415	-0.0920139	0.0676985	0.181929	0.229105	-0.027067	0.0124956	0.0378213	0.117529	-0.0559064	0.0362634	0.197773	0.167668	0.230186	-0.105109	0.238269	-0.0493289	-0.0148804	0.136778	0.360186	0.180985	0.0173266	-0.0604562	0.314798
GSM5656414	-0.105837	0.186914	0.201596	0.319999	0.0592941	0.128782	0.0950273	0.103164	-0.0121739	0.092704	0.228464	0.161582	0.228498	-0.0997174	0.247194	-0.00376535	0.015907	0.167416	0.332116	0.161576	0.0414946	-0.0461692	0.311758
GSM5656413	-0.176496	0.132757	0.143547	0.247516	0.0185043	0.0272937	0.0418524	0.102796	-0.0224404	0.121635	0.20447	0.171383	0.197252	-0.0353843	0.236266	-0.0481428	-0.00557293	0.0657208	0.340737	0.144722	0.0101941	-0.108781	0.320015
GSM5656412	0.0372649	0.371034	0.354103	0.366415	0.189387	0.399561	0.318981	0.271103	0.0956089	0.168066	0.454122	0.226249	0.159623	0.155297	0.426884	0.266367	0.247159	0.632181	0.431495	0.390193	0.239779	0.488631	0.493107
GSM5656411	-0.0785403	0.129411	0.215355	0.256081	0.063545	0.08849	0.0783809	0.13014	-0.0815265	0.0787587	0.258128	0.17012	0.240458	-0.090242	0.269516	0.0300337	0.0408708	0.194491	0.35987	0.162613	0.0121218	0.00910177	0.336608
GSM5656410	-0.0306348	0.149743	0.137882	0.305334	0.00265345	0.110076	0.0772016	0.0861669	-0.0515264	0.117529	0.23297	0.143839	0.193774	-0.0680804	0.255801	-0.0271943	-0.0165317	0.108232	0.300662	0.162239	0.0670876	-0.0753167	0.327411
GSM5656409	0.251763	0.331606	0.276916	0.308091	0.174747	0.224645	0.130676	0.194797	0.0176123	0.204083	0.382443	0.195566	0.222198	0.00841219	0.367954	0.147668	0.0850172	0.449067	0.392724	0.294429	0.130509	0.256707	0.460103
GSM5656408	-0.101433	0.0843334	0.196841	0.265485	-0.036026	0.0170429	0.0572897	0.119406	-0.0546586	0.0689038	0.21958	0.169774	0.231816	-0.0261897	0.221173	-0.0436872	-0.015497	0.0773303	0.373997	0.200191	0.0299509	-0.0638132	0.31221
GSM5656407	0.0653605	0.262029	0.159713	0.268545	0.0613264	0.0618347	0.0935521	0.116956	-0.0279735	0.228213	0.220272	0.158774	0.175962	0.100219	0.271725	-0.004879	0.0571886	0.139466	0.305184	0.255035	0.0692564	-0.0997544	0.340513
GSM5656406	0.498963	0.404074	0.403084	0.264191	0.464294	0.26215	0.177802	0.186939	-0.0359453	0.201413	0.315134	0.184498	0.186184	0.0146697	0.31978	0.0620553	0.0842534	0.469653	0.341284	0.304656	0.171448	-0.126273	0.38594
GSM5656405	-0.097982	0.117287	0.177842	0.252396	-0.0566562	0.0446767	0.0737053	0.104262	-0.0620634	0.103454	0.218088	0.187977	0.214078	-0.0641385	0.250994	-0.0334121	0.0105491	0.114011	0.331564	0.194189	0.0640841	-0.160138	0.326231
GSM5656404	-0.0850133	0.204033	0.167142	0.279841	-0.00119894	0.0493563	0.0410976	0.11171	-0.0504898	0.167569	0.198927	0.162836	0.180375	-0.0604791	0.233563	-0.0422158	-0.0375143	0.0977101	0.292669	0.181293	0.0389263	-0.135483	0.317529
GSM5656403	0.0746373	0.263697	0.180415	0.286291	0.0822966	0.0585793	0.0744074	0.111316	-0.0191302	0.149425	0.253912	0.15702	0.223072	-0.117228	0.252972	-0.0179888	-0.040119	0.18567	0.350381	0.202987	0.049588	-0.11051	0.344272
GSM5656402	-0.141702	0.0192307	0.144933	0.178277	-0.0710754	-0.0552967	0.0150808	0.0813739	-0.050919	0.00888254	0.218364	0.172475	0.268767	-0.159062	0.211047	-0.0873034	-0.101375	-0.000820348	0.36444	0.140664	0.0266534	-0.131987	0.324775
GSM5656401	-0.134935	0.0597689	0.214049	0.204193	-0.0420358	0.00340775	0.0366028	0.0971193	-0.0257193	0.0618808	0.264245	0.168432	0.267155	-0.154107	0.227123	-0.0436248	-0.0376323	0.0251685	0.387049	0.170951	0.0408992	-0.148294	0.331895
GSM5656400	-0.0748027	0.212159	0.0998258	0.31309	0.0507142	0.078928	0.0489672	0.108704	-0.0763375	0.182226	0.254695	0.165732	0.211099	-0.0518231	0.28098	-0.0179916	0.00614965	0.18542	0.336016	0.243221	0.0647313	-0.0316649	0.340117
GSM5656399	0.0278498	0.0791795	0.331264	0.299245	0.20858	0.205517	0.196852	0.17472	-0.0590914	0.0878048	0.377949	0.227509	0.121752	0.104008	0.371352	0.156093	0.264193	0.460756	0.378873	0.289934	0.102212	0.333942	0.470509
GSM5656398	-0.174282	0.0787286	0.246586	0.196743	0.00616508	0.0224068	0.0505581	0.136654	-0.0487506	0.0302653	0.238117	0.143337	0.28458	-0.167824	0.216211	-0.0494794	-0.0301239	0.106539	0.350732	0.132303	0.0342381	-0.0651531	0.319146
GSM5656397	-0.0307437	0.213778	0.150779	0.293282	0.00143041	0.180427	0.0885583	0.0939726	0.0210784	0.165236	0.271324	0.176379	0.218646	-0.0581928	0.283664	0.0197269	0.110559	0.231687	0.330629	0.203772	0.0887242	0.0941755	0.344488
GSM5656396	0.0787976	0.258749	0.184391	0.283802	0.0732966	0.155293	0.119043	0.11103	-0.0393895	0.174517	0.251505	0.177522	0.161897	-0.0497149	0.276049	0.00895746	0.0328437	0.208042	0.319837	0.253416	0.105731	-0.0831042	0.34546
GSM5656395	-0.00992235	0.175699	0.119828	0.273236	0.0274678	0.166389	0.116663	0.127207	0.0362117	0.169125	0.273491	0.153697	0.299984	-0.105035	0.301574	0.0420021	0.00203728	0.240482	0.318593	0.246163	0.149668	0.0396176	0.389586
GSM5656394	-0.163742	0.097496	0.196167	0.257116	0.0447918	0.0374332	0.0423149	0.115196	-0.0189944	0.0814215	0.190842	0.15508	0.215889	-0.12441	0.231286	-0.0486067	-0.0524501	0.00184025	0.329532	0.145242	0.0294243	-0.103442	0.298584
GSM5656393	0.265077	0.363716	0.279161	0.34276	0.467855	0.385294	0.255313	0.254948	0.0580268	0.128866	0.426274	0.209405	0.165891	0.263636	0.421133	0.274567	0.280225	0.629597	0.438064	0.320297	0.240866	0.65799	0.511148
GSM5656392	0.281511	0.179828	0.173863	0.219001	0.275606	0.130885	0.150588	0.151211	-0.0515671	0.189403	0.265073	0.178021	0.242959	-0.0269508	0.327388	0.0199994	0.0819384	0.303606	0.379121	0.31863	0.0965166	-0.131586	0.408482
GSM5656391	0.152471	0.176608	0.219114	0.254636	0.219847	0.101558	0.0807508	0.129862	-0.0518248	0.125009	0.264603	0.166166	0.24412	-0.0105014	0.259635	-0.0130743	0.0496698	0.227845	0.381614	0.199702	0.0475428	-0.0475537	0.326056
GSM5656390	-0.147776	0.135145	0.162264	0.207865	0.0538433	0.0642934	0.0440732	0.122218	0.0406755	0.0906724	0.212228	0.153677	0.237059	-0.0842967	0.228469	-0.0204285	-0.10673	0.116857	0.31977	0.111369	0.032175	-0.0636164	0.275801
GSM5656389	-0.100939	0.0793628	0.21514	0.277079	0.0162283	0.0859876	0.0995351	0.146817	-0.00984605	0.062267	0.28243	0.167368	0.259734	-0.0920628	0.225582	-0.0245933	0.008912	0.0959324	0.382559	0.184612	0.0425737	-0.0753681	0.326212
GSM5656388	-0.153209	0.0871588	0.0582996	0.187255	-0.0627489	0.13224	0.0330689	0.0924269	0.00698054	0.0681541	0.279083	0.176627	0.27143	-0.0727271	0.249148	-0.00647354	-0.0297585	0.136614	0.390707	0.158663	0.0433762	-0.00531454	0.331998
GSM5656387	-0.127976	-0.0349251	0.219684	0.252346	0.0132548	0.0479766	0.0889925	0.123872	-0.0588493	0.000426782	0.261172	0.199858	0.247369	-0.111544	0.243976	-0.0504078	0.0205714	0.12461	0.41723	0.151584	0.0554486	-0.138383	0.318417
GSM5656386	-0.13297	0.00403908	0.224421	0.181995	0.0810687	0.00110479	0.0391032	0.113427	-0.0884721	-0.0142643	0.222628	0.186724	0.261517	-0.123047	0.216101	-0.0747498	-0.0594552	0.106437	0.386766	0.105335	0.0282718	-0.152051	0.295115
GSM5656385	-0.134818	0.0716885	0.138817	0.218476	0.0539177	0.0317642	0.0424524	0.0992727	0.0278838	0.0636585	0.200356	0.175404	0.262574	-0.151908	0.238465	-0.0727074	-0.0180019	0.02622	0.319591	0.087696	0.0253482	-0.112277	0.285538
GSM5656384	0.158483	0.216139	0.318662	0.243009	0.218708	0.0967824	0.165937	0.150691	-0.0924448	0.152493	0.299106	0.19917	0.254433	0.0326823	0.29756	0.0299042	0.154185	0.289001	0.430052	0.304831	0.0929417	-0.128056	0.378437
GSM5656383	-0.00259291	0.135948	0.251221	0.279456	0.0731155	0.083417	0.0831755	0.128604	-0.0299102	0.117723	0.261449	0.162672	0.227454	-0.128466	0.245669	-0.0109407	-0.00241468	0.115853	0.372278	0.211451	0.0458679	-0.0740501	0.340201
GSM5656382	-0.0646859	0.0704579	0.193775	0.235584	0.0309933	0.0505832	0.0594276	0.117209	-0.0645188	0.0487665	0.235982	0.167798	0.228105	-0.123498	0.220574	-0.041575	-0.0500772	0.0764911	0.386661	0.155648	0.0319546	-0.0953886	0.325513
GSM5656381	0.144095	0.214061	0.200199	0.272147	0.154661	0.0869931	0.104986	0.125952	-0.00945346	0.126568	0.30823	0.151238	0.25341	-0.101438	0.296824	0.0250905	-0.00628735	0.279808	0.396086	0.235978	0.0883222	0.00597962	0.384142
GSM5656380	0.27285	0.396229	0.315707	0.317505	0.315572	0.265379	0.16365	0.209711	0.019375	0.207738	0.363394	0.161793	0.184258	0.133268	0.346446	0.139194	0.207349	0.485598	0.36856	0.334036	0.170982	0.208148	0.45653
GSM5656379	-0.094546	0.170358	0.195122	0.273532	0.092083	0.100038	0.0438145	0.110803	-0.0707047	0.117493	0.217714	0.143697	0.208051	-0.0324098	0.242463	-0.0179321	0.0295111	0.155305	0.31278	0.170569	0.0335924	0.0228861	0.315952
GSM5656378	0.217528	0.204508	0.241254	0.296493	0.234399	0.188408	0.155298	0.13421	-0.0563558	0.23622	0.253562	0.191025	0.154986	0.0882003	0.312323	0.0330597	0.112646	0.265249	0.309223	0.28337	0.107902	-0.155735	0.350478
GSM5656377	-0.119102	-0.0306153	0.197142	0.16104	-0.0142039	0.0386714	0.066377	0.11202	-0.123177	0.115588	0.186252	0.148637	0.193372	-0.0844326	0.294792	-0.0255614	0.0561585	0.147384	0.28067	0.297427	0.0559855	-0.070363	0.368043
GSM5656376	0.0573701	0.0729096	0.254629	0.288097	0.0116283	0.129414	0.105516	0.134894	-0.0538587	0.0278545	0.253962	0.154445	0.259693	-0.151026	0.26504	0.0275326	0.0276115	0.111286	0.366333	0.211022	0.0581382	-0.123681	0.326246
GSM5656375	-0.11143	-0.0920154	0.0700088	0.201775	0.00667374	0.0882248	0.0666014	0.106984	-0.165668	0.12866	0.194898	0.139302	0.123628	0.0209662	0.355024	0.00373405	0.2258	0.177822	0.257394	0.264326	0.0570672	-0.051436	0.383048
GSM5656374	-0.0262309	0.0938164	0.206586	0.309349	0.0620782	0.0886969	0.110506	0.120135	-0.0665746	0.141476	0.240922	0.196554	0.202295	-0.0951188	0.300778	0.00424933	0.0786806	0.124518	0.323509	0.253404	0.0646209	-0.146958	0.340139
GSM5656373	-0.200087	-0.0488803	0.164503	0.244774	-0.0115815	-0.00469674	0.0657609	0.105086	-0.0604695	-0.00102106	0.231365	0.167709	0.251382	-0.169938	0.227635	-0.055715	-0.0240257	0.0779082	0.372827	0.171373	0.0212176	-0.0971384	0.293054
GSM5656372	0.527375	0.297795	0.334575	0.261094	0.560356	0.19992	0.212888	0.167894	-0.0705816	0.152779	0.236059	0.200041	0.129477	0.00137834	0.300864	0.00105495	0.0659616	0.346709	0.357655	0.299436	0.13772	-0.287873	0.404089
GSM5656368	0.337468	0.204316	0.309528	0.285698	0.379726	0.253468	0.193083	0.185798	-0.0625502	0.133457	0.294027	0.155653	0.183101	-0.0725546	0.324083	0.0428014	0.0946221	0.421972	0.402467	0.322704	0.138339	-0.0578608	0.413478
GSM5656367	-0.171392	0.00114235	0.0997573	0.235419	-0.0119474	0.0485662	0.0804356	0.143333	-0.0793475	0.121834	0.224122	0.132754	0.184214	0.0349618	0.277962	-0.0317322	0.275501	0.166782	0.316139	0.301336	0.0886502	-0.00117773	0.324926
GSM5656350	-0.110423	0.0571717	0.227701	0.234	-0.0199894	-0.0249351	0.0364725	0.131791	-0.0488479	0.0724214	0.234639	0.15989	0.236728	-0.0837205	0.23069	-0.0741421	-0.0157549	0.0687413	0.381504	0.195011	0.0315201	-0.12534	0.300322
GSM5656349	-0.150435	-0.0572321	0.191235	0.218823	-0.130647	-0.058519	0.0493508	0.131661	-0.0772983	-0.00301168	0.238639	0.169529	0.268389	-0.141433	0.215154	-0.103365	0.0288393	0.0671415	0.38	0.270081	0.024162	-0.131155	0.310809
GSM5656348	-0.0714812	0.103357	0.153085	0.269585	-0.0737599	-0.0252483	0.0637961	0.102354	-0.0455314	0.122966	0.219116	0.173228	0.22666	-0.125915	0.246919	-0.0709801	0.0681532	0.0774098	0.334465	0.247315	0.0339153	-0.159318	0.320328
GSM5656341	-0.022482	0.064638	0.18389	0.277272	-0.0277181	0.0190962	0.0641214	0.114161	-0.0662628	0.0436361	0.234756	0.175323	0.234711	-0.188884	0.238735	-0.0504794	0.00762141	0.0256865	0.374325	0.183253	0.0443177	-0.156405	0.306981
GSM5656340	-0.120327	0.143703	0.214196	0.227328	-0.0425672	0.0379052	0.0196809	0.0997013	-0.0333245	0.175472	0.258308	0.183269	0.240109	-0.0614814	0.292646	-0.0621514	-0.0458798	0.169943	0.346672	0.275906	0.0232163	-0.0732352	0.365217
GSM5656339	0.0520532	0.172901	0.251036	0.365266	0.0808194	0.1027	0.0832916	0.112146	-0.0249126	0.132459	0.235164	0.172671	0.22172	-0.104884	0.249525	-0.0121602	-0.00384056	0.160407	0.344678	0.219692	0.0273691	-0.0954886	0.31137
GSM5656338	-0.0666929	0.192435	0.276261	0.255464	0.0155136	0.0772493	0.0593982	0.147784	0.0114553	0.123423	0.320301	0.17702	0.273341	-0.0967468	0.313472	0.02796	0.0214849	0.302172	0.412811	0.243715	0.0424539	0.185462	0.365111
GSM5656337	0.219189	0.231989	0.190306	0.311192	0.295733	0.112225	0.129657	0.137665	0.00177229	0.157565	0.249203	0.176756	0.201421	-0.00596488	0.259157	0.00210361	0.00949561	0.196044	0.342313	0.22506	0.0563346	-0.106511	0.316429
GSM5656336	0.135705	0.0791555	0.175309	0.247835	0.159727	-0.0185725	0.0628994	0.126532	-0.0803764	0.0735642	0.195492	0.161456	0.234205	-0.0741565	0.227725	-0.0725035	0.0231406	0.0342819	0.368226	0.229456	0.036441	-0.158031	0.298786
GSM5656335	0.350751	0.254735	0.186491	0.316116	0.336608	0.228424	0.156157	0.150151	-0.0238092	0.17748	0.24978	0.166992	0.155367	-0.0284541	0.329666	0.0606504	0.0878053	0.328564	0.334698	0.316443	0.143237	-0.0772783	0.4094
GSM5656334	0.105665	0.156208	0.13331	0.301504	0.10313	0.141635	0.138783	0.181668	0.0129072	0.124406	0.315681	0.184779	0.263086	-0.162177	0.343928	0.0823334	0.0201501	0.3595	0.340006	0.311037	0.133557	-0.0671528	0.435759
GSM5656333	-0.111916	0.0451637	0.15992	0.285799	-0.0590201	0.0844044	0.0744406	0.0939427	-0.0249149	0.038545	0.283437	0.17568	0.254559	-0.127138	0.22972	-0.0347374	-0.0331734	0.122545	0.358952	0.176934	0.0337745	-0.0539521	0.316787
GSM5656327	0.488341	0.300548	0.319984	0.233477	0.396062	0.226182	0.161004	0.163289	-0.121836	0.18452	0.250108	0.168149	0.163107	0.0620497	0.309908	0.034464	0.185204	0.458732	0.379065	0.310726	0.168936	-0.149864	0.413345
GSM5656326	0.0138726	0.0934656	0.263496	0.286865	0.0657823	0.0501177	0.0709183	0.145604	-0.0592164	0.0968113	0.250085	0.174962	0.224147	-0.0745346	0.246051	-0.0339529	0.0558602	0.114336	0.388616	0.256843	0.0699079	-0.107687	0.297273
GSM5656325	0.190019	0.237469	0.27778	0.317713	0.172483	0.201186	0.163477	0.150534	-0.0760097	0.163589	0.283674	0.189412	0.230275	-0.0484629	0.307477	0.0335601	0.192922	0.312694	0.394573	0.320129	0.103188	-0.0737689	0.358735
GSM5656324	0.000803539	0.165038	0.214901	0.262532	0.00052491	0.0365769	0.0793777	0.128583	-0.0611857	0.15507	0.231258	0.163109	0.210754	-0.0766597	0.259491	-0.0618522	0.0775334	0.143994	0.360627	0.291247	0.0426952	-0.102591	0.350181
GSM5656323	0.205807	0.257018	0.286912	0.333448	0.168568	0.24761	0.180359	0.185411	-0.0577107	0.207931	0.322296	0.176968	0.115281	0.0302076	0.358072	0.076464	0.212268	0.4409	0.35172	0.371368	0.133304	-0.0226657	0.431009
GSM5656322	-0.0946046	0.251851	0.230377	0.301046	-0.0431339	0.0778329	0.0762284	0.128458	0.038518	0.177935	0.29489	0.187473	0.243298	-0.153941	0.281801	0.00264241	0.0382163	0.236036	0.383254	0.23138	0.0536631	0.0358158	0.353432
GSM5656321	-0.0564122	0.151735	0.207815	0.29955	0.0657449	0.236368	0.162928	0.154103	-0.0745918	0.178295	0.315585	0.156802	0.193684	0.0572916	0.358961	0.0834996	0.306068	0.346112	0.345964	0.348623	0.10652	0.102233	0.416532
GSM5656320	-0.155799	-0.012452	0.129699	0.215002	-0.0598931	0.0378039	0.0670935	0.0982116	-0.0941202	0.106839	0.223373	0.138299	0.198616	-0.0223342	0.267441	-0.0389578	0.179608	0.122182	0.341962	0.293291	0.0477922	-0.114889	0.345727
GSM5656312	-0.0121075	0.201457	0.0814901	0.279706	0.0256727	0.145798	0.048813	0.0615603	0.0353928	0.141687	0.196551	0.138936	0.165975	-0.0209626	0.272838	-0.0271653	-0.0550976	0.173811	0.240285	0.164589	0.045872	-0.092704	0.316344
GSM5656309	0.167096	0.15998	0.141731	0.250941	0.0963451	0.131019	0.112217	0.121862	-0.0599819	0.186401	0.249838	0.193432	0.19581	0.0210979	0.267054	0.00886927	0.167231	0.153898	0.33348	0.280278	0.0769025	-0.0876819	0.382223
GSM5656308	0.176913	0.227619	0.248389	0.281538	0.136122	0.153091	0.11796	0.118821	-0.0298366	0.160849	0.249406	0.168745	0.204043	0.00861732	0.258545	0.0416362	0.103584	0.247607	0.339491	0.228275	0.0760195	-0.0226832	0.342904
GSM5656307	-0.11253	-0.0535638	0.163959	0.202828	-0.142191	-0.02292	0.0161665	0.125427	-0.080729	0.0490937	0.24435	0.161864	0.258886	-0.213174	0.232341	-0.0589067	0.0221473	0.0878208	0.3982	0.229196	0.054203	-0.109429	0.343381
GSM5656306	-0.149744	0.058849	0.119387	0.265291	-0.136709	0.0348796	0.0158773	0.0725305	-0.0346455	0.106606	0.246289	0.186971	0.240319	-0.194269	0.244497	-0.0324866	-0.0294876	0.057253	0.321411	0.179867	0.0465417	-0.130915	0.313594
GSM5656296	0.131346	0.298924	0.255056	0.305518	0.135782	0.214457	0.132654	0.125469	0.00243925	0.193162	0.283151	0.165165	0.18002	0.00621614	0.273354	0.0502558	0.142084	0.281341	0.31179	0.205993	0.105506	0.0364233	0.348413
GSM5656295	-0.113343	0.0277603	0.115174	0.271472	-0.081111	0.0843262	0.0934401	0.124274	-0.0776201	0.0783628	0.261976	0.164892	0.246156	-0.189216	0.249588	-0.0420319	0.0306188	0.0552889	0.382753	0.194022	0.0760539	-0.108021	0.324337
GSM5656294	0.186973	0.377403	0.355192	0.3674	0.187258	0.270104	0.186894	0.172542	0.0252492	0.191862	0.372808	0.171238	0.209745	-0.0203289	0.34205	0.14149	0.14256	0.462022	0.385222	0.280258	0.120545	0.147674	0.369025
GSM5656291	0.0573314	0.217698	0.206162	0.248963	0.150151	0.167724	0.0924432	0.130382	-0.0261445	0.109799	0.273872	0.151273	0.222406	0.0223514	0.267824	0.0403525	0.0924616	0.242882	0.354385	0.190161	0.0754557	-0.0426032	0.327272
GSM5656290	-0.0670229	0.154466	0.0854981	0.207329	0.0133941	0.0470145	0.046683	0.0883268	0.0242812	0.146248	0.301892	0.145488	0.264501	-0.213647	0.274495	-0.0143572	-0.0117598	0.121629	0.344601	0.174668	0.0661771	-0.0137273	0.353577
GSM5656286	-0.138433	-0.0143523	0.176732	0.252103	-0.10642	-0.000346505	0.0376184	0.132718	-0.0573761	0.0644796	0.265365	0.167984	0.268211	-0.0960512	0.251041	-0.0518005	0.039603	0.136751	0.393663	0.26311	0.0347665	-0.0258374	0.32677
GSM5656285	-0.0597106	0.128823	0.211629	0.266375	-0.0519582	0.100163	0.0773908	0.13614	-0.0275199	0.100143	0.324242	0.193022	0.266688	-0.0755646	0.268819	-0.0097657	0.0460772	0.234781	0.413778	0.253528	0.0519275	0.0185017	0.33243
GSM5656282	-0.130414	0.0726998	0.133585	0.223	0.0357857	0.0838159	0.0261645	0.102931	-0.0335536	0.0371944	0.279918	0.16318	0.2518	-0.0239754	0.208782	-0.0244326	-0.0181285	0.140311	0.39875	0.15095	0.0545383	-0.0465304	0.315025
GSM5656281	-0.161277	0.0046772	0.149361	0.214564	-0.0560129	0.0359	0.0551027	0.11332	-0.0553603	0.0328533	0.231176	0.16888	0.264216	-0.09544	0.214496	-0.037485	-0.0500224	-0.00193243	0.375717	0.172655	0.0242122	-0.0674706	0.304871
GSM5656276	0.0460884	0.26705	0.20644	0.363326	0.0470882	0.104787	0.0903549	0.139918	-0.00767342	0.20602	0.308609	0.188927	0.217399	-0.0893623	0.293379	0.0379965	0.0493237	0.236121	0.351245	0.251958	0.0519675	-0.0343803	0.349778
GSM5656275	-0.0207648	0.140827	0.309562	0.323733	-0.028493	0.143075	0.0805674	0.160068	0.00156715	0.147542	0.289429	0.176034	0.21517	-0.098888	0.274514	0.0261999	0.0387707	0.216161	0.393482	0.26742	0.058418	-0.136469	0.372598
GSM5656274	-0.00942798	0.234721	0.245378	0.352085	0.0667621	0.145962	0.0892245	0.146837	-0.00251226	0.200049	0.315317	0.208526	0.217278	-0.0847887	0.31919	0.0606197	0.0170251	0.263753	0.360099	0.285894	0.108649	-0.00669457	0.377758
GSM5656273	0.640237	0.418253	0.321719	0.213332	0.589698	0.21462	0.174512	0.163224	-0.0748626	0.145523	0.296135	0.210482	0.198767	0.101634	0.276862	0.0327174	-0.0374478	0.415537	0.415191	0.263744	0.141688	-0.274361	0.369217
GSM5656269	-0.129918	0.00192234	0.122365	0.230367	-0.0164478	0.0373733	0.0625658	0.110842	-0.0804936	0.0508823	0.241945	0.181505	0.227326	-0.185338	0.241039	-0.048587	-0.0162683	0.0577373	0.350311	0.188642	0.0654117	-0.135228	0.339161
GSM5656268	-0.0707501	0.0626655	0.246046	0.259306	0.0168778	0.0889475	0.0594349	0.143798	-0.0465719	0.0281794	0.294009	0.207352	0.263716	-0.162735	0.230081	0.00305914	0.00709112	0.199817	0.412412	0.24262	0.043347	0.00328409	0.318138
GSM5656267	0.0610511	0.214172	0.175034	0.298028	0.087449	0.171632	0.127906	0.152179	0.0140077	0.135297	0.347889	0.191018	0.250797	-0.0511694	0.319213	0.0667468	0.126643	0.338871	0.409824	0.282785	0.0938181	0.155569	0.40329
GSM5656266	-0.00115182	0.0528971	0.244751	0.211306	0.0769683	0.0522116	0.0816993	0.111368	-0.0483396	0.0130315	0.252378	0.162379	0.248127	-0.143816	0.250415	-0.0722026	-0.030779	0.0564432	0.333383	0.128602	0.0584377	-0.0687483	0.302907
GSM5656265	0.465285	0.398693	0.289688	0.280056	0.509118	0.21277	0.13842	0.135706	-0.020093	0.198568	0.250579	0.172791	0.165246	0.0279047	0.241768	0.00578335	0.0217511	0.251307	0.358813	0.213684	0.0834468	-0.145508	0.358972
GSM5656264	-0.0879015	0.0965239	0.187026	0.233098	0.0689203	0.0782899	0.0494461	0.108321	-0.00142071	0.0342825	0.249465	0.116695	0.204997	-0.0957053	0.207585	-0.0159034	-0.0236215	0.16526	0.357756	0.141189	0.0346224	-0.141278	0.310519
GSM5656261	-0.00892208	0.136319	0.13555	0.228393	-0.0215116	0.0587407	0.054641	0.094661	-0.0227742	0.0899539	0.268713	0.159562	0.232139	-0.171008	0.229404	-0.0508202	-0.0334547	0.073425	0.36226	0.170786	0.0560354	-0.0662497	0.306563
GSM5656260	-0.0872699	0.144837	0.189513	0.273777	-0.0542257	0.0225475	0.0881691	0.106347	-0.0709096	0.1211	0.193163	0.191482	0.200715	-0.120512	0.249219	-0.059988	-0.00710366	0.0157452	0.317447	0.194339	0.0441567	-0.123597	0.298518
GSM5656255	0.0948507	0.218469	0.137738	0.3177	0.201144	0.260495	0.206802	0.201485	-0.0327874	0.198259	0.373648	0.180156	0.0558809	0.241577	0.380216	0.186341	0.409824	0.455971	0.349815	0.354132	0.173867	0.45908	0.440185
GSM5656254	0.102236	0.227851	0.177191	0.224832	0.0817018	0.0831225	0.037099	0.0956786	-0.00220336	0.119113	0.275145	0.176466	0.262549	-0.130092	0.246591	-0.0398881	0.0280064	0.189968	0.384742	0.184952	0.0366411	0.0121688	0.315657
GSM5656253	0.00386813	0.110207	0.178072	0.215989	0.00373817	0.117632	0.0795248	0.104633	-0.0681583	0.087236	0.283146	0.173149	0.264026	-0.124671	0.259463	0.0230353	0.0840292	0.230323	0.391428	0.229907	0.0576402	0.0040183	0.348403
GSM5656252	-0.0950165	0.161426	0.183299	0.290011	-0.0682725	0.0272125	0.0704527	0.0852462	-0.0305008	0.124203	0.186987	0.176944	0.202217	-0.14335	0.221366	-0.0499922	-0.0813481	-0.0412133	0.318741	0.153941	0.0250203	-0.121376	0.305215
GSM5656251	-0.0854963	0.0149919	0.112209	0.232358	-0.089305	-0.01355	0.0470347	0.10408	-0.0561744	0.0178519	0.231433	0.160279	0.22841	-0.135669	0.216616	-0.0553664	-0.0487206	0.053968	0.37723	0.19275	0.0269099	-0.129593	0.29666
GSM5656250	-0.0341565	0.189178	0.238728	0.297963	-0.007343	0.114417	0.102015	0.113875	-0.0550105	0.149038	0.269126	0.187034	0.218972	-0.120749	0.251341	-3.69888e-05	0.0322764	0.180692	0.325971	0.214679	0.084905	-0.0476117	0.325404
GSM5656249	-0.112804	0.0311515	0.170612	0.250996	-0.0725656	-0.0192511	0.0387645	0.118095	-0.0671502	0.014355	0.22992	0.158307	0.250159	-0.145159	0.21668	-0.0719649	-0.0113004	0.0584071	0.36326	0.193987	0.0313023	-0.113092	0.315268
GSM5656248	0.27293	0.358645	0.254797	0.302033	0.324285	0.252171	0.176047	0.140017	0.0290614	0.194178	0.274345	0.154987	0.163823	-0.0061994	0.321762	0.107939	0.0457255	0.36384	0.219315	0.2006	0.098368	0.10369	0.351376
GSM5656247	0.0845394	0.356769	0.240209	0.345387	0.154953	0.252204	0.140018	0.11486	0.0211401	0.241008	0.316059	0.159493	0.176164	0.0846017	0.335422	0.100311	0.123296	0.409723	0.316376	0.211512	0.110402	0.122374	0.362685
GSM5656244	-0.154786	-0.0668364	0.136972	0.201851	-0.0449428	-0.0126517	0.0159296	0.10145	-0.0716543	-0.0087232	0.233693	0.164112	0.280722	-0.104321	0.195783	-0.0876466	0.00460942	0.0578295	0.381054	0.209143	0.0248135	-0.0650554	0.279898
GSM5656243	0.152426	0.117321	0.167008	0.250636	0.138297	0.0771425	0.106348	0.141645	-0.087561	0.0909838	0.268703	0.183556	0.224091	-0.0771274	0.245198	-0.0117715	0.0157158	0.183657	0.361149	0.270428	0.0666342	-0.0645212	0.316941
GSM5656242	-0.0775338	-0.0978227	0.0645244	0.161841	-0.0236892	-0.0411617	0.0106123	0.0321697	0.0306814	0.00588029	0.204101	0.167162	0.178593	-0.175781	0.246672	-0.0785964	-0.0529577	0.0969302	0.321003	0.167652	-0.00115818	-0.34201	0.333346
GSM5656241	-0.0357676	0.272912	0.217843	0.280714	-0.00368351	0.115808	0.0401919	0.11557	-0.00520387	0.185423	0.240916	0.122114	0.201687	-0.0463799	0.275294	-0.0151863	0.0426633	0.165516	0.286354	0.139248	0.0745036	-0.0364295	0.316876
GSM5656236	-0.157043	0.23273	0.137951	0.241534	-0.0252607	0.0702558	0.0425412	0.122003	-0.0366663	0.168032	0.225512	0.176309	0.184203	0.0241723	0.244996	-0.00989533	-0.0138545	0.14506	0.330848	0.198579	0.0402266	0.0532597	0.320082
GSM5656235	-0.106274	0.116322	0.220378	0.228667	-0.0476372	0.0351021	0.0368564	0.113019	-0.0717446	0.103963	0.263315	0.181008	0.266588	-0.0876976	0.229081	-0.0883071	-0.0311842	0.113885	0.383329	0.206595	0.028988	-0.0656496	0.355964
GSM5656234	-0.130412	-0.0042782	0.195505	0.256962	-0.0493114	-0.0383831	0.0377166	0.113592	-0.0651013	0.0381953	0.201393	0.163407	0.267657	-0.156621	0.21755	-0.0945906	-0.0768086	0.0410586	0.373812	0.200245	0.0313042	-0.0871396	0.303848
GSM5656229	-0.0364946	0.112289	0.188199	0.28101	-0.0193604	0.0586087	0.0658587	0.0979184	-0.0597632	0.104676	0.249273	0.158605	0.236953	-0.162252	0.243122	-0.0398634	-0.0030604	0.0733788	0.344065	0.156292	0.0587521	-0.0608487	0.325719
GSM5656228	0.0115873	0.248435	0.20516	0.273433	0.0710571	0.173741	0.0826499	0.123323	-0.0190022	0.194541	0.26908	0.168235	0.188165	-0.008238	0.256558	0.000611916	0.0673127	0.262441	0.323913	0.236892	0.0794627	0.00151356	0.331562
GSM5656227	0.266901	0.0998958	0.193709	0.183482	0.1566	0.0396873	0.0873686	0.106838	0.0135083	0.0975893	0.24562	0.179453	0.264419	0.0285199	0.247917	-0.00982206	-0.00121239	0.162593	0.359062	0.222237	0.0440779	-0.243506	0.356845
GSM5656226	0.149181	0.122733	0.247371	0.28262	0.122974	0.0999937	0.125485	0.14998	-0.0607118	0.0905844	0.267639	0.18995	0.237549	-0.0629897	0.250825	0.00297873	0.0479002	0.223558	0.398746	0.243016	0.0600938	-0.0612001	0.325217
GSM5656222	-0.163193	-0.0263515	0.254096	0.176099	-0.064941	-0.00633861	0.0320962	0.118366	-0.0486821	-0.0668773	0.229635	0.163976	0.283278	-0.150928	0.194877	-0.0805454	-0.0845782	0.0912184	0.40152	0.15631	0.0287482	-0.0796949	0.290953
GSM5656221	-0.09417	0.245639	0.18604	0.310746	0.0631555	0.16755	0.105295	0.123605	0.012479	0.136411	0.309101	0.174199	0.201749	-0.0196098	0.323154	0.0870199	0.183371	0.28994	0.344086	0.186506	0.0470755	0.288508	0.379033
GSM5656220	0.211179	0.251844	0.173715	0.324855	0.176855	0.22683	0.186136	0.178025	-0.120221	0.202186	0.325668	0.162671	0.108428	0.121791	0.380386	0.116903	0.335201	0.409969	0.376931	0.362491	0.169748	0.136569	0.447076
GSM5656216	-0.0685998	0.135377	0.173659	0.235701	-0.0733947	0.0835868	0.0717515	0.100156	-0.0212113	0.115585	0.263264	0.185759	0.271264	-0.104444	0.28825	-0.0157545	0.0547677	0.146804	0.322933	0.17472	0.06881	-0.0358544	0.348019
GSM5656215	-0.220225	-0.103375	0.175133	0.188741	-0.0985153	-0.0891476	0.0163743	0.110875	-0.0970274	-0.00371053	0.178079	0.173969	0.269354	-0.19526	0.211506	-0.111664	-0.0207263	0.00236805	0.387318	0.217495	0.0145715	-0.134671	0.298387
GSM5656214	0.00893898	0.022278	0.183366	0.227355	0.00758343	0.00416669	0.098255	0.133474	-0.100414	0.093211	0.253652	0.175142	0.235055	-0.0967789	0.241974	-0.0450291	0.0533952	0.0944345	0.389675	0.271493	0.0524913	-0.160399	0.359649
GSM5656211	-0.214821	0.100146	0.211096	0.254057	-0.044541	0.070058	0.0332005	0.124542	-0.0688942	0.0798661	0.216896	0.177686	0.227329	-0.0875935	0.21095	-0.0441491	-0.0116903	0.117744	0.334504	0.179392	0.0254228	-0.0543754	0.290739
GSM5656210	0.115155	0.269794	0.264945	0.31376	0.108796	0.209659	0.11184	0.156732	-0.0243754	0.204505	0.324519	0.167523	0.218223	0.102149	0.324728	0.0547698	0.177635	0.33208	0.387289	0.310214	0.0949229	0.144263	0.381896
GSM5656207	-0.166551	-0.0530512	0.154139	0.215295	-0.0314049	0.0113122	0.0549552	0.11987	-0.0683984	-0.00809211	0.216786	0.172892	0.271192	-0.197887	0.212071	-0.068278	-0.0569772	0.00791759	0.392695	0.186102	0.029588	-0.0677645	0.325923
GSM5656201	-0.121375	0.024424	0.202669	0.235614	-0.0998673	0.0526284	0.0761944	0.110815	-0.0381018	0.0543798	0.289415	0.161435	0.271524	-0.193158	0.239806	-0.0496513	-0.03233	0.0643178	0.382394	0.179982	0.0512453	-0.0245586	0.309971
GSM5656200	-0.0414266	-0.0532424	0.125213	0.200793	0.0113259	0.00725588	0.0341911	0.137118	-0.0710643	0.0462012	0.238218	0.138729	0.275208	-0.0295448	0.219407	-0.0628517	0.0254722	0.0593296	0.382757	0.210655	0.0457208	-0.0375117	0.309455
GSM5656199	-0.0767691	0.0551441	0.194092	0.228951	-0.00344777	-0.0131512	0.0454427	0.102628	-0.0355023	0.08093	0.209237	0.163322	0.221461	-0.130847	0.226312	-0.053798	0.0233526	0.0926252	0.36997	0.217495	0.0249557	-0.114244	0.324954
GSM5656198	0.0493815	0.223426	0.205786	0.291512	0.123404	0.103025	0.0791326	0.122358	-0.0238966	0.165229	0.269788	0.173391	0.19779	-0.00577677	0.254945	0.0163118	0.0837506	0.229392	0.380684	0.25142	0.0501691	-0.0190555	0.35167
GSM5656193	-0.0446434	0.178302	0.192895	0.278413	0.0314162	0.194014	0.120235	0.200701	-0.0261582	0.169335	0.334002	0.186395	0.287889	-0.0498334	0.360725	0.114547	0.160465	0.345972	0.371261	0.339641	0.162412	0.0896303	0.434451
GSM5656192	0.170573	0.311367	0.278408	0.351178	0.140604	0.197958	0.100886	0.157341	-0.00143797	0.213308	0.233323	0.146771	0.185292	0.0743419	0.269291	0.0893694	-0.0253503	0.250787	0.321967	0.205056	0.0393553	-0.0998465	0.35075
GSM5656188	0.0370015	0.2053	0.144786	0.304798	0.00326073	0.0727751	0.0706186	0.107197	-0.00269469	0.150528	0.251972	0.188582	0.206885	-0.1238	0.261241	-0.0191701	0.0529764	0.153938	0.340355	0.202979	0.0355148	0.00856036	0.338581
GSM5656187	-0.0485863	0.175912	0.141744	0.235759	-0.0183986	0.0773718	0.0725932	0.110021	-0.036784	0.136671	0.2441	0.15467	0.221211	0.0397717	0.250745	-0.0352506	-0.00665328	0.132683	0.318699	0.232506	0.058887	-0.0569323	0.330549
GSM5656184	-0.133323	0.158457	0.128038	0.276035	-0.0648442	0.00446563	0.0686101	0.0904609	-0.073985	0.199226	0.215357	0.162417	0.193409	-0.0214419	0.243911	-0.0620585	0.0127696	0.0341537	0.326408	0.239299	0.0599507	-0.168529	0.313057
GSM5656183	0.138645	0.0464632	0.148768	0.224214	0.156193	0.0919389	0.0605998	0.0876679	0.0627121	0.017935	0.272261	0.195102	0.287573	-0.0554356	0.229982	-0.0519749	-0.0896633	0.172737	0.34222	0.206555	0.0196722	-0.121365	0.324745
GSM5656182	-0.177052	-0.0356102	0.211429	0.248103	-0.0237952	0.0126899	0.072135	0.11876	-0.072692	0.0354672	0.252026	0.180572	0.271382	-0.0626861	0.238607	-0.0702625	-0.00503664	0.111334	0.385941	0.22851	0.0343779	-0.0665062	0.3411
GSM5656178	-0.0746517	-0.0331127	0.154606	0.248434	-0.0757583	0.0317784	0.0327957	0.115767	-0.0666816	-0.000945773	0.224611	0.147742	0.254379	-0.185197	0.226133	-0.0628579	-0.0349143	-0.0617837	0.362532	0.152588	0.0354418	-0.111057	0.321587
GSM5656177	0.0304927	0.193729	0.191817	0.304123	0.100005	0.0740909	0.061079	0.0970895	-0.0367452	0.130437	0.191011	0.173739	0.180336	-0.0950077	0.23584	-0.035814	-0.0504561	0.0732006	0.31028	0.182177	0.0241283	-0.084085	0.308232
GSM5656176	-0.0213056	0.10731	0.180088	0.246632	0.020676	0.029386	0.0531467	0.107411	-0.0543778	0.0831641	0.231672	0.172869	0.232252	-0.113405	0.210473	-0.0693247	-0.0546269	0.0714651	0.363121	0.225585	0.00606215	-0.0664239	0.31885
GSM5656175	0.319945	0.407846	0.327863	0.390025	0.367643	0.411482	0.268105	0.233007	0.054504	0.173676	0.407847	0.219145	0.259255	0.0440212	0.380994	0.259687	0.257658	0.622493	0.396484	0.327372	0.251321	0.279746	0.455311
GSM5656174	-0.0605029	0.0281394	0.167275	0.273631	-0.0544298	0.0640532	0.0778604	0.149931	-0.0565308	0.0795282	0.235419	0.164899	0.254752	-0.0665407	0.23092	-0.025803	0.0656162	0.156756	0.373413	0.250803	0.0342488	-0.0559802	0.329152
GSM5656173	0.213293	0.0923517	0.200097	0.279294	0.112813	0.0254944	0.076838	0.159888	-0.0444295	0.0647867	0.24215	0.169664	0.255217	-0.115286	0.226648	-0.0548677	-0.0408426	0.116802	0.373403	0.223918	0.0394748	-0.0913651	0.321963
GSM5656172	0.35352	0.282309	0.240249	0.333338	0.274354	0.161699	0.137869	0.135309	0.00317538	0.151981	0.262195	0.155958	0.206658	-0.0520925	0.266942	0.00710251	0.0183893	0.224119	0.331269	0.215191	0.0919948	-0.0475125	0.342167
GSM5656171	0.21599	0.292993	0.259976	0.315643	0.13007	0.135306	0.124788	0.127546	-0.00684302	0.160768	0.303443	0.17813	0.23078	0.0255819	0.270251	0.0255763	0.0355374	0.282229	0.402689	0.27481	0.0783518	-0.0355524	0.374144
GSM2728726	-0.137869	-0.0455843	0.079466	0.220804	-0.113819	-0.0917552	0.00742968	0.101374	-0.0809514	0.0789206	0.168845	0.128793	0.195647	-0.155452	0.222989	-0.105064	-0.0824846	-0.0741875	0.329628	0.140655	-0.0214045	-0.162407	0.262106
GSM2728725	-0.0105565	0.127918	0.148108	0.251547	0.0308106	0.0440786	0.0102539	0.0970181	-0.0482379	0.118937	0.215459	0.176318	0.206444	-0.128785	0.271337	-0.0826409	0.0267271	0.159581	0.285467	0.241787	0.0300345	-0.187388	0.346429
GSM2728724	-0.126527	0.0968323	0.168778	0.224751	-0.0901513	0.0410632	0.0621334	0.113094	-0.0419602	0.123467	0.248695	0.168901	0.228966	-0.0903225	0.233591	-0.0284799	0.00931278	0.125199	0.355354	0.213459	0.0338351	-0.122127	0.323753
GSM2728723	-0.00672873	0.151808	0.200375	0.257946	-0.00201396	0.0190304	0.0508716	0.129396	-0.0626995	0.127306	0.224035	0.13851	0.243134	0.00170068	0.236042	-0.0606621	0.0167074	0.0880281	0.334921	0.202424	0.0166616	-0.0925194	0.34333
GSM2728722	0.010353	0.103188	0.0880933	0.242716	0.0138189	0.0126398	0.0370555	0.102134	-0.0225334	0.0816789	0.252999	0.190046	0.25057	-0.122827	0.225722	-0.0491795	-0.00105393	0.139915	0.380115	0.188894	0.0414382	-0.0738681	0.319128
GSM2728721	0.0416788	0.257757	0.216834	0.26232	0.0650186	0.0584377	0.0731231	0.129766	-0.0559658	0.186419	0.267346	0.168863	0.250061	-0.074803	0.274114	-0.0275064	0.057436	0.175908	0.354771	0.227613	0.0389928	-0.0700716	0.315688
GSM2728720	0.426455	0.32211	0.231219	0.257391	0.379416	0.051537	0.11461	0.124052	-0.0965138	0.160889	0.240655	0.176731	0.199963	0.00223987	0.236399	-0.0812747	-0.0567184	0.197145	0.325609	0.202851	0.0990681	-0.191704	0.348202
GSM2728719	-0.104997	0.249112	0.234238	0.375069	0.0756513	0.165128	0.0955118	0.128942	-0.0413656	0.180402	0.280233	0.159436	0.227929	-0.0544055	0.308466	0.0412657	0.131087	0.240155	0.350611	0.222192	0.0569025	0.118122	0.360684
GSM2728718	-0.0759675	0.315388	0.224949	0.320049	0.0924632	0.181086	0.148016	0.139553	0.0223539	0.21882	0.343269	0.171355	0.200116	0.0676738	0.343871	0.0549024	0.178376	0.322671	0.359667	0.268134	0.0871978	0.172748	0.37804
GSM2728717	0.00218799	0.125499	0.0918644	0.28411	-0.0110716	0.0146214	0.0567101	0.0967515	-0.0685592	0.147855	0.20258	0.150911	0.1887	-0.000937047	0.245594	-0.0539748	0.00699914	0.0535323	0.304046	0.184088	0.0344868	-0.187265	0.32241
GSM2728716	-0.165376	0.210697	0.126705	0.263491	-0.0701255	0.0388204	0.0363345	0.0877989	-0.0848378	0.16932	0.25307	0.135119	0.210039	-0.135084	0.259337	-0.0408844	0.00043831	0.125226	0.342107	0.210335	0.0534231	-0.0832298	0.35276
GSM2728715	-0.0283589	0.122587	0.203622	0.307257	0.0944503	0.223743	0.123865	0.161442	0.0283259	0.121674	0.344422	0.196631	0.265415	-0.00106588	0.333027	0.0999846	0.204625	0.310871	0.378429	0.26573	0.111525	0.292951	0.383209
GSM2728714	-0.0306391	0.130812	0.247244	0.283895	0.0162081	0.111478	0.0740913	0.125234	-0.0794003	0.104792	0.258202	0.165636	0.256087	0.00241864	0.241113	-0.0291613	-0.00644318	0.12019	0.396614	0.213762	0.0435097	-0.0682235	0.325675
GSM2728713	-0.156503	0.170261	0.0841297	0.292911	-0.00723614	0.0845444	0.0880147	0.093795	-0.0527083	0.180805	0.27385	0.163833	0.22105	-0.10111	0.265023	0.00141774	-0.0410951	0.162069	0.335369	0.228207	0.0413382	-0.0582933	0.349595
GSM2728712	0.0751097	0.353625	0.240719	0.348543	0.131763	0.280011	0.200896	0.171228	0.0362127	0.208266	0.335047	0.171185	0.126963	0.0580959	0.368937	0.133519	0.220427	0.454396	0.349614	0.331994	0.107649	0.170933	0.413616
GSM2728711	-0.165875	0.0857222	0.204507	0.239818	-0.0494925	0.0576403	0.0710289	0.125467	-0.0632813	0.0756723	0.260952	0.154767	0.247229	-0.115835	0.216195	-0.0564493	-0.00537637	0.0847097	0.373947	0.228336	0.0400704	-0.117833	0.319986
GSM2728710	-0.0325119	0.091686	0.231287	0.28243	-0.0356192	-0.0372923	0.044992	0.126432	-0.0680796	0.100959	0.221153	0.169548	0.226052	-0.110764	0.240939	-0.0608926	-0.0332394	0.0722905	0.358309	0.184093	0.0247623	-0.168503	0.304829
GSM2728709	-0.156338	0.115576	0.169308	0.298971	-0.0702036	0.0451243	0.0291967	0.118695	-0.0356289	0.129985	0.239997	0.158227	0.225007	-0.143772	0.261836	-0.0444453	-0.00871849	0.148306	0.367218	0.190822	0.0227296	-0.0507661	0.307007
GSM2728708	-0.12584	0.0606563	0.205616	0.240298	-0.0380321	0.0216976	0.0486126	0.10544	-0.0339319	0.0585884	0.218962	0.175176	0.249397	-0.14009	0.213976	-0.0675423	-0.0641815	0.0548434	0.375813	0.164894	0.0244751	-0.11781	0.309984
GSM2728707	0.186449	0.295261	0.305369	0.354124	0.265363	0.309436	0.203731	0.204582	0.0306773	0.178283	0.391626	0.183876	0.225647	0.0775172	0.408256	0.184415	0.298801	0.477085	0.389915	0.349746	0.170953	0.358641	0.445303
GSM2728706	-0.138259	0.166623	0.187404	0.253299	-0.0906026	0.0399066	0.0345969	0.0934436	-0.0285891	0.109869	0.255528	0.171012	0.258992	-0.160173	0.247229	-0.0433013	0.0260947	0.139064	0.365647	0.157636	0.0290301	0.0502494	0.330505
GSM2728705	-0.0669339	0.12878	0.222146	0.279134	0.00215128	0.00438727	0.0514322	0.129091	-0.0536709	0.088963	0.257947	0.163071	0.236332	-0.137449	0.226241	-0.0652283	-0.0751762	0.136257	0.362633	0.195813	0.0527747	-0.108879	0.311781
GSM2728704	-0.137573	0.0236639	0.184091	0.229769	-0.108576	0.0185004	0.0479209	0.116539	-0.0230173	0.0390516	0.244386	0.169193	0.202921	-0.172459	0.22274	-0.0653017	-0.0330128	0.0539849	0.354795	0.173461	0.0167377	-0.161753	0.323477
GSM2728703	-0.171083	0.0495916	0.0831539	0.224661	-0.072532	-0.0102257	0.0331978	0.0989793	-0.0384513	0.0849267	0.226268	0.165668	0.260077	-0.130947	0.221876	-0.0486448	-0.027419	0.0672221	0.352735	0.203583	0.0140209	-0.0464081	0.330583
GSM2728702	-0.133497	0.186553	0.23128	0.323337	-0.00656187	0.107291	0.0704153	0.130933	-0.0571852	0.180052	0.293272	0.149735	0.228305	-0.090001	0.287407	0.00305318	0.0260692	0.172468	0.337877	0.233586	0.0274263	-0.00408019	0.339029
GSM2728701	0.0982499	0.239639	0.199109	0.368122	0.109577	0.205102	0.115586	0.169354	-0.0176178	0.218554	0.290466	0.194688	0.18512	-0.0389238	0.328619	0.0538593	0.131252	0.296721	0.309515	0.259567	0.0902188	0.0194264	0.368415
GSM2728700	-0.19705	-0.0118038	0.137854	0.232968	-0.156682	-0.023158	0.0153269	0.121157	-0.0709972	0.0787461	0.193742	0.145526	0.239419	-0.166011	0.217126	-0.0887343	-0.10046	-0.0504047	0.352979	0.127774	-0.0122121	-0.15159	0.30744
GSM2728699	-0.00374205	0.17635	0.247816	0.296536	0.0464228	0.103715	0.0768096	0.13944	-0.0713096	0.113379	0.253835	0.184612	0.215431	-0.0985654	0.249391	-0.0181331	0.0441253	0.149703	0.316115	0.236956	0.0611256	-0.110865	0.333488
GSM2728698	-0.137783	0.146713	0.209836	0.274209	-0.0245706	0.0291128	0.0302346	0.113902	-0.0683997	0.109248	0.25716	0.147996	0.212623	-0.137117	0.237318	-0.0500923	-0.0251838	0.113659	0.331199	0.154374	0.02702	-0.0500616	0.288845
GSM2728697	-0.000636455	0.365708	0.276291	0.346259	0.133501	0.250245	0.189157	0.14165	-0.0212345	0.276397	0.322135	0.154564	0.135693	-0.011825	0.372535	0.0785433	0.0979555	0.410473	0.349334	0.334468	0.147959	-0.0155559	0.377881
GSM2728696	0.193405	0.236838	0.243329	0.266783	0.186508	0.1912	0.119007	0.129227	0.0331791	0.106016	0.266764	0.181987	0.213228	-0.00666693	0.269895	0.0219856	0.0565862	0.287346	0.346117	0.244763	0.101831	-0.0595763	0.364888
GSM2728695	0.0570313	0.247757	0.163452	0.304839	0.149268	0.155546	0.11547	0.120751	-0.0131908	0.174631	0.302365	0.147819	0.200887	-0.0172439	0.32115	0.0441177	0.0182623	0.293987	0.339304	0.232096	0.0748899	0.14383	0.372221
GSM2728694	0.258508	0.344153	0.354498	0.352881	0.295787	0.338539	0.228572	0.195083	-0.00266512	0.210167	0.392993	0.191964	0.137417	0.12304	0.398306	0.168424	0.188316	0.518213	0.374898	0.365645	0.196161	0.326607	0.453472
GSM2728693	0.167926	0.333736	0.277605	0.33987	0.277206	0.392292	0.258117	0.21539	0.0611265	0.182508	0.398497	0.214714	0.165642	0.114145	0.40327	0.184826	0.259788	0.559842	0.372889	0.343952	0.187987	0.265152	0.446293
GSM2728692	0.14231	0.1792	0.214259	0.275723	0.140292	0.147206	0.127906	0.126569	-0.0625524	0.130527	0.262086	0.188117	0.229593	-0.0541912	0.286818	0.0245829	0.0727121	0.225819	0.365361	0.278229	0.0716534	-0.078907	0.351284
GSM2728691	0.198443	0.251919	0.226522	0.297472	0.260598	0.186043	0.134623	0.146313	-0.025995	0.183093	0.288514	0.174487	0.237208	-0.035383	0.296939	0.0591109	0.104802	0.261797	0.374225	0.278734	0.100767	0.022068	0.360315
GSM2728690	-0.0940742	0.0840142	0.0871903	0.313858	-0.0439123	0.117254	0.114632	0.0916865	-0.0574116	0.133404	0.258611	0.166454	0.199371	-0.073565	0.304495	0.0114875	0.0576528	0.170053	0.3246	0.224585	0.0646205	-0.0354232	0.365931
GSM2728689	-0.0986516	0.0881563	0.0612582	0.224487	0.0491799	0.0726939	0.0847104	0.108906	0.0854008	0.106011	0.265516	0.16599	0.264972	-0.114502	0.263128	-0.0136539	0.0621253	0.215051	0.362318	0.202593	0.0602037	-0.0279541	0.337365
GSM2728688	-0.243098	-0.106192	0.0643818	0.181	-0.113041	-0.0292975	0.00276769	0.0738735	0.0317025	0.0117542	0.194618	0.183285	0.289756	-0.16821	0.194402	-0.0422129	-0.0731675	0.0226719	0.338477	0.129749	0.00362106	-0.128585	0.312235
GSM2728687	0.242146	0.306873	0.275889	0.295334	0.241836	0.217966	0.188304	0.153162	0.00569356	0.170454	0.333553	0.17776	0.14506	0.0418354	0.339071	0.0830974	0.0470507	0.400669	0.352035	0.310279	0.123249	0.00689119	0.404547
GSM2728686	-0.010075	0.154106	0.206714	0.301024	0.0612832	0.115496	0.110501	0.119553	-0.0417695	0.0981587	0.283647	0.176797	0.236834	-0.111109	0.274092	0.0166026	0.0880609	0.196035	0.342704	0.238239	0.0496768	-0.0565364	0.333486
GSM2728685	0.128823	0.177465	0.218737	0.272944	0.147337	0.0787457	0.0852727	0.122598	-0.0710511	0.112559	0.21396	0.168121	0.213943	-0.0580144	0.249489	-0.0660455	0.0962714	0.163358	0.339464	0.269083	0.0962772	-0.195329	0.352596
GSM2728684	0.502738	0.403536	0.42434	0.349443	0.452999	0.405316	0.292119	0.238503	-0.00268469	0.179764	0.373395	0.200953	0.198998	0.135701	0.354175	0.193324	0.2438	0.618907	0.394997	0.406316	0.287392	0.232689	0.458872
GSM2728683	0.238843	0.226444	0.211008	0.317132	0.235613	0.2568	0.166963	0.157903	0.0219181	0.157072	0.355076	0.180095	0.212644	-0.00915615	0.333157	0.103857	0.0916583	0.406147	0.375844	0.318047	0.0953202	0.0347261	0.400273
GSM2728682	-0.0435731	0.0444433	0.124907	0.255256	-0.0193517	0.0702365	0.11942	0.123501	-0.082009	0.137637	0.217247	0.182251	0.210423	-0.0707256	0.258573	-0.0323985	0.122047	0.0692205	0.285742	0.276567	0.0960936	-0.150484	0.380208
GSM2728681	-0.169719	-0.0227069	0.182918	0.180791	-0.0865031	-0.0307506	0.043914	0.113229	-0.0842741	-0.00146031	0.224051	0.167823	0.23058	-0.126145	0.196967	-0.0933876	-0.0529137	0.0188176	0.364335	0.168911	0.0204537	-0.157168	0.294122
GSM2728680	0.335052	0.189133	0.278662	0.22399	0.34623	0.104889	0.11156	0.139803	-0.0561698	0.0786225	0.243878	0.159344	0.220574	0.0756752	0.241401	-0.0172758	-0.00549773	0.181022	0.401237	0.220758	0.0691573	-0.225515	0.335049
GSM2728679	0.340092	0.142348	0.293047	0.287579	0.345707	0.165621	0.137853	0.146833	-0.0259663	0.0604035	0.280453	0.178997	0.255848	-0.04652	0.265417	0.00755813	0.0606295	0.324509	0.425736	0.304437	0.078868	-0.0797116	0.355088
GSM2728678	0.124421	0.27981	0.228443	0.32526	0.241041	0.253013	0.136538	0.155728	0.0167344	0.196804	0.320575	0.180057	0.208803	0.0659041	0.343159	0.0975221	0.101617	0.346324	0.33959	0.315838	0.130914	0.136356	0.379579
GSM2728677	-0.0974698	0.168753	0.211553	0.299912	0.0449087	0.127988	0.068541	0.117752	-0.0140996	0.113132	0.281767	0.18342	0.236845	-0.112163	0.27743	-0.0115064	0.0976301	0.216456	0.362286	0.238288	0.0641276	-0.0381891	0.36407
GSM2728676	-0.141713	0.20939	0.206971	0.301997	0.0316933	0.113585	0.0539777	0.134826	0.00784243	0.197071	0.328326	0.216802	0.213313	-0.0854391	0.301793	0.0148495	0.0646489	0.212017	0.339888	0.238548	0.087131	0.10572	0.362952
GSM2728675	-0.109952	0.0712646	0.109167	0.240738	0.0245733	0.111428	0.0783203	0.100168	0.0455651	0.0705101	0.292205	0.183474	0.22505	-0.146339	0.276353	0.00543033	-0.0171399	0.159153	0.342017	0.261831	0.0699991	-0.0584159	0.361852
GSM2728674	-0.0391543	0.104458	0.259151	0.324984	0.0325554	0.163611	0.111221	0.160203	-0.0164289	0.0768352	0.297715	0.176286	0.254332	-0.00423821	0.281005	0.0408372	0.119384	0.237538	0.392602	0.236667	0.0597083	0.0545251	0.337598
GSM2728673	-0.00235493	0.18321	0.151138	0.338074	0.137447	0.253451	0.157993	0.15929	0.00665249	0.242314	0.323697	0.213956	0.180183	0.0342955	0.396852	0.145694	0.198995	0.335403	0.331829	0.302717	0.162173	0.114796	0.393864
GSM2728672	0.0150402	0.134838	0.191758	0.312201	0.0633549	0.186794	0.123879	0.133872	-0.0216705	0.173069	0.239687	0.159993	0.210216	-0.0185995	0.303219	0.0415873	0.174441	0.222612	0.335438	0.297485	0.132891	-0.0119981	0.394402
GSM2728671	-0.137927	0.142946	0.320522	0.276273	0.0389785	0.150547	0.108932	0.159214	-0.0227728	0.10338	0.313407	0.144042	0.263706	-0.0631984	0.265314	0.0404345	0.0583777	0.232742	0.399125	0.235931	0.0608188	0.0224479	0.363362
GSM2728670	-0.114924	-0.0340609	0.0942694	0.180613	-0.0608152	-0.00129318	-0.000210349	0.0543137	0.00312683	-0.0226899	0.181213	0.174481	0.243309	-0.187335	0.211605	-0.116717	-0.102432	0.0140342	0.282879	0.175724	-0.0424315	-0.274305	0.321759
GSM2728669	0.0474454	0.258766	0.289462	0.316722	0.157686	0.165473	0.111293	0.139109	0.0464207	0.15023	0.349196	0.16756	0.235816	-0.0155214	0.324207	0.0768735	0.117488	0.337555	0.366189	0.251835	0.0951209	0.265453	0.379026
GSM2728668	-0.0927287	0.120165	0.142237	0.32125	-0.00633835	0.0963156	0.0929051	0.137049	-0.0173629	0.127784	0.270614	0.178255	0.228294	-0.0617771	0.284876	0.0480252	0.11548	0.205111	0.346797	0.258081	0.0686424	-0.0198521	0.382744
GSM2728667	-0.0958147	0.110872	0.179672	0.31941	0.0206455	0.101781	0.0967518	0.136413	-0.0210641	0.165158	0.274365	0.17465	0.235642	-0.0234003	0.295302	-0.00501902	0.0302808	0.222598	0.353008	0.241215	0.0603159	-0.00944467	0.358621
GSM2728666	-0.161568	0.105613	0.202061	0.238755	-0.0945021	0.027854	0.0172083	0.136418	0.00272288	0.12272	0.288753	0.208945	0.276867	-0.162748	0.281313	-0.0335412	-0.00926105	0.187659	0.348076	0.16375	0.0110889	-0.00623216	0.312386
GSM2728665	-0.155645	0.116211	0.150645	0.309253	-0.0254398	0.127765	0.0789569	0.146693	-0.00737777	0.167259	0.272308	0.167065	0.23603	-0.103575	0.285911	0.0263922	0.0422802	0.247736	0.355385	0.243271	0.0531439	0.0697689	0.331769
GSM2728664	-0.037838	0.0586812	0.179938	0.229845	-0.00797466	-0.0124312	0.0465074	0.11816	-0.0810476	0.0764777	0.195665	0.16109	0.247414	-0.110603	0.195753	-0.0862194	-0.0928461	0.0130032	0.390072	0.14355	0.00425744	-0.201134	0.301263
GSM2728663	0.1798	0.071842	0.250919	0.239616	0.121696	0.119041	0.144428	0.145627	-0.0470249	0.107294	0.252558	0.181872	0.258543	-0.0190461	0.239413	0.0113293	0.042819	0.191274	0.374391	0.232386	0.0634272	-0.161596	0.325343
GSM2728662	-0.187768	0.0674023	0.0818522	0.219047	-0.129327	0.0293267	0.0367089	0.0975855	-0.0881754	0.0663543	0.222919	0.172008	0.212026	-0.0751009	0.235826	-0.0601405	0.0281691	-0.0351563	0.366761	0.193429	0.0181945	-0.136415	0.342227
GSM2615819	0.180525	0.23343	0.233173	0.299775	0.210341	0.155495	0.104282	0.148176	0.0130381	0.114501	0.300894	0.179141	0.228894	-0.102292	0.313688	0.0182562	0.0997461	0.317825	0.35011	0.290888	0.0866283	0.0614479	0.399509
GSM2615818	-0.0411427	0.119916	0.163476	0.265478	0.0804986	0.0941706	0.0865559	0.11483	-0.044987	0.0930031	0.266574	0.171844	0.245495	-0.101028	0.242395	0.00467904	0.0770514	0.170846	0.386457	0.206058	0.0429782	-0.0649102	0.308389
GSM2615817	-0.144544	0.062474	0.214556	0.242251	0.00195768	0.00921832	0.0676341	0.128538	-0.0719388	0.0425034	0.257385	0.19221	0.253333	-0.152526	0.22937	-0.0622886	0.0261105	0.102506	0.391299	0.206469	0.0440075	-0.0946099	0.314113
GSM2615812	0.0558075	0.172847	0.180361	0.286802	0.0198159	0.117688	0.0770751	0.113305	-0.00447338	0.0399211	0.273558	0.199084	0.258024	-0.115717	0.2701	-0.00504934	-0.00886381	0.231265	0.376288	0.248499	0.0633106	-0.159798	0.343085
GSM2615811	0.40847	0.269832	0.312939	0.263844	0.342172	0.182733	0.194057	0.151476	-0.0362142	0.122	0.294855	0.201922	0.213328	0.0753861	0.291685	0.0309258	0.0737858	0.361667	0.401639	0.309995	0.108524	-0.124513	0.33859
GSM2615810	0.0540067	0.121263	0.237157	0.259293	0.0675302	0.0968601	0.13859	0.135243	-0.0704839	0.0926964	0.285615	0.18279	0.221866	-0.0795748	0.244617	-0.0198925	0.0257829	0.180018	0.366704	0.222284	0.0659259	-0.141466	0.297992
GSM2615804	-0.0159246	0.129701	0.15087	0.267725	-0.0609252	0.0739321	0.0817954	0.0768754	-0.0207054	0.0722157	0.231608	0.187892	0.237089	-0.0532013	0.267209	-0.0494194	-0.0301947	0.12524	0.317745	0.16614	0.034774	-0.124216	0.340707
GSM2615802	0.285242	0.324867	0.310404	0.28758	0.223093	0.191663	0.183099	0.159443	-0.0331029	0.173194	0.304684	0.200891	0.185409	0.139711	0.313612	0.0408486	0.135402	0.397863	0.362172	0.274105	0.116782	-0.111417	0.372711
GSM2615797	-0.0671004	0.159596	0.21635	0.254453	-0.0168457	0.0982056	0.103548	0.123934	0.00441213	0.113888	0.285526	0.189045	0.259273	-0.134627	0.195169	0.00508109	-0.0119883	0.18542	0.394906	0.250425	0.0483332	-0.0744437	0.390126
GSM2615796	-0.0198158	0.142887	0.220053	0.259368	-0.00257084	0.121841	0.0644072	0.122114	0.0435033	0.107661	0.28062	0.155244	0.260155	-0.0975744	0.275555	-0.00650028	-0.0154884	0.213048	0.348907	0.244157	0.0428642	-0.0621574	0.357252
GSM2615789	0.268703	0.196003	0.232596	0.242582	0.292351	0.0793866	0.0993844	0.142147	0.000346824	0.0816292	0.216521	0.162474	0.20982	-0.0876655	0.248158	-0.0114249	-0.0271872	0.153991	0.399025	0.219942	0.0615784	-0.145012	0.32246
GSM2615782	-0.0977722	0.100087	0.172428	0.278449	0.00279408	0.0550075	0.0408331	0.0718435	-0.00763603	0.0547047	0.258867	0.173463	0.268821	-0.128565	0.23907	-0.0558329	-0.0340402	0.0838059	0.306783	0.159883	0.0231548	-0.14675	0.315782
GSM2615781	-0.128907	0.153849	0.252189	0.336105	0.0851571	0.16257	0.114548	0.154784	0.000140083	0.155423	0.311917	0.168526	0.240906	-0.0696446	0.327606	0.0559832	0.143438	0.22732	0.380843	0.242799	0.108743	0.124111	0.332324
GSM2615775	-0.160003	0.10573	0.0483701	0.200536	-0.144211	-0.0813771	-0.0430905	0.0532868	-0.0552246	0.115946	0.160628	0.157932	0.203196	-0.236481	0.239359	-0.12329	-0.156801	-0.0560653	0.318276	0.156934	-0.0169438	-0.128261	0.309043
GSM2615774	-0.0492597	0.148513	0.162511	0.287146	-0.00924417	0.0117859	0.00258363	0.0810466	-0.0200399	0.0969139	0.215112	0.12391	0.217015	-0.138295	0.248088	-0.0915141	-0.0808838	0.0815906	0.338501	0.143643	0.0297425	-0.12708	0.309007
GSM2615773	0.166681	0.236426	0.222585	0.349572	0.230536	0.259692	0.166574	0.199193	0.023656	0.193977	0.351399	0.165286	0.148173	0.0677558	0.383575	0.128357	0.215257	0.423843	0.362156	0.324132	0.144476	0.232903	0.39495
GSM2615772	0.166423	0.241891	0.205079	0.364532	0.247515	0.253706	0.172009	0.198189	0.0102089	0.210027	0.361242	0.188414	0.186231	0.0765575	0.378717	0.128116	0.197396	0.423055	0.378376	0.301755	0.160075	0.189361	0.4264
GSM2615771	-0.132617	0.0229992	0.176671	0.236759	-0.0184222	0.0435596	0.0645775	0.122106	-0.0738925	0.0858349	0.264655	0.168025	0.206578	-0.165761	0.246284	-0.0448371	0.018864	0.0625622	0.356027	0.187987	0.0483165	-0.116378	0.300958
GSM2615765	-0.0765727	0.0562587	0.068067	0.225389	0.0159701	0.0395663	0.015084	0.0754766	-0.0351316	0.0724156	0.200825	0.14108	0.226296	-0.0154388	0.24668	-0.0452869	0.0401133	0.0686971	0.326728	0.195925	0.0289631	-0.150045	0.333856
GSM2615764	-0.309586	0.0226316	0.0909631	0.236363	-0.120509	-0.0203482	-0.0257097	0.0262525	-0.000321377	0.108938	0.167999	0.151705	0.27476	-0.0621702	0.205876	-0.125733	-0.0823706	-0.0174787	0.314582	0.11183	-0.0181984	-0.166973	0.314644
GSM2615754	0.247273	0.230555	0.238251	0.26907	0.244939	0.08949	0.11697	0.145767	-0.0610667	0.124223	0.209697	0.176399	0.212561	-0.0418489	0.237256	-0.0106222	0.0283457	0.172471	0.383197	0.214082	0.0737356	-0.129924	0.320292
GSM2615749	0.0264943	0.237093	0.201274	0.29543	0.173597	0.193617	0.120674	0.192073	-0.000205732	0.135441	0.36528	0.161022	0.214855	-0.014491	0.331968	0.125913	0.108396	0.336431	0.384671	0.286207	0.102163	0.312347	0.43702
GSM2615748	-0.123892	0.234652	0.198099	0.274356	0.0626844	0.161508	0.125073	0.14739	-0.0752411	0.232256	0.289048	0.170329	0.190072	0.120499	0.296375	0.0287235	0.0847273	0.244254	0.38282	0.246063	0.0960808	0.11876	0.383853

## Sheet: Table S5
Top 100 response-related gene	logFC	adj.P.Val
IL1B	1.06636	6.06455e-10
TLR2	0.649974	3.05142e-14
TLR8	1.18576	1.02766e-33
TLR4	1.06199	7.34786e-36
TYROBP	0.714395	1.94319e-23
NCF2	1.17175	1.50865e-30
LILRB2	0.737051	2.93306e-24
IL6	1.07276	1.38449e-14
S100A9	1.40931	1.41489e-18
HCK	0.889546	1.72415e-26
S100A12	1.26167	2.36527e-14
S100A8	1.71752	1.22602e-18
FGR	1.02507	4.63083e-33
IL1A	0.657562	9.01679e-08
CXCL1	1.39351	2.95012e-23
MNDA	1.52777	1.46748e-29
AQP9	1.2021	3.30318e-14
ICAM1	0.803678	5.15016e-20
PTGS2	1.4831	8.32336e-18
CXCL5	2.19315	7.75857e-24
CCL4	0.738799	7.49833e-11
MMP3	2.15102	2.21738e-20
IL1RN	1.14659	5.5737e-12
FN1	0.830993	1.91642e-15
TLR1	1.04129	2.38271e-29
TREM1	1.0902	2.78625e-14
SERPINE1	0.939593	2.86809e-22
MMP1	1.55997	5.43109e-12
ITGAX	0.849402	1.01558e-30
CLEC7A	0.905678	1.52028e-29
CXCR2	1.22715	2.72046e-19
CLEC4E	1.04583	7.12286e-22
IGSF6	1.04611	8.15851e-27
FCER1G	0.888489	1.46338e-24
PLEK	0.845036	3.71825e-17
RGS18	0.787018	4.27469e-21
CD69	0.761321	1.39047e-16
AIF1	0.605479	1.51929e-28
LCP2	0.819639	1.16535e-23
IL7R	0.90167	8.10819e-28
CLEC4A	0.88875	7.40044e-24
SOCS3	1.40536	7.98622e-18
IL2RA	0.665071	9.29889e-26
TNFSF13B	1.05519	9.44426e-38
PLAU	1.04072	1.69066e-25
APOE	0.845978	7.00942e-31
MMP10	1.1182	3.12759e-14
MMP7	1.13928	2.77525e-17
CLEC12A	0.67718	2.08863e-26
CD48	0.814644	1.12426e-32
MMP12	1.67483	1.25589e-21
LOX	0.894166	1.90942e-24
CSF3R	0.625934	1.37427e-12
CEBPB	0.674273	1.17254e-16
IRAK3	1.3249	1.85602e-43
CXCL6	1.47103	2.02421e-21
TNFAIP6	1.60648	2.94575e-23
FPR2	0.895859	6.20165e-14
P2RY13	0.887345	3.48442e-24
BCL2A1	1.34676	3.26245e-24
PIK3R5	0.638294	3.8268e-29
ANPEP	-1.17524	2.03125e-22
ANXA1	1.03846	8.30187e-35
SRGN	0.900161	4.9153e-42
LILRB1	0.631202	1.45107e-25
RGS1	1.36565	1.17067e-31
P2RX7	0.839145	1.50935e-24
WNT5A	0.90138	1.70257e-18
NAMPT	0.930299	9.04464e-16
IL24	0.853483	1.30447e-16
ETS1	0.79479	4.16055e-44
IFI16	0.906684	7.4755e-48
RIPK2	0.800054	2.81158e-34
PPARGC1A	-0.805324	8.18463e-25
ACP5	0.608437	1.81738e-15
GBP5	1.35601	7.54469e-29
CD55	0.733511	3.16267e-15
MAP3K8	0.754672	1.26191e-23
BATF	0.620623	5.46951e-33
CFP	0.693973	8.3704e-30
SLC15A3	0.594471	5.96832e-35
SERPINE2	0.78476	9.88769e-22
CYR61	1.82832	8.64482e-25
KLF2	1.1377	4.5008e-30
CSF2RA	0.699124	2.79449e-25
BST2	0.807426	9.68545e-17
SAMHD1	0.6152	3.11241e-30
MS4A4A	0.678533	2.52883e-13
IFITM3	0.742468	3.41792e-26
SAMSN1	1.13534	1.22015e-34
FPR3	0.716899	2.40082e-18
PIK3AP1	0.901464	4.34721e-38
PROK2	1.10083	4.56591e-13
AKAP9	-0.634164	3.29056e-28
CYP2B6	-1.53979	1.34551e-35
HSD11B1	0.845084	1.30444e-23
STX11	1.00649	1.54272e-36
IFITM2	0.865815	5.96258e-31
TFPI2	1.73983	3.50654e-26
HMGCS2	-1.09044	9.57945e-10

## Sheet: Table S6
Representive gene	FDC	adj.P.Val	gene subtype
S100A8	3.19229	1.50492e-82	gene subtype A
S100A9	2.53	1.3268e-73	gene subtype A
FPR1	1.93426	2.26527e-66	gene subtype A
MMP3	3.53065	1.81748e-64	gene subtype A
AQP9	2.30894	1.75735e-60	gene subtype A
CXCL5	3.25209	1.01841e-59	gene subtype A
CXCL1	2.08838	1.31575e-59	gene subtype A
WARS	1.33956	3.39624e-58	gene subtype A
CXCR2	1.99138	5.24383e-58	gene subtype A
TNFAIP6	2.38233	5.24383e-58	gene subtype A
MNDA	2.027	5.24383e-58	gene subtype A
TREM1	2.05109	8.84663e-58	gene subtype A
MMP1	3.18465	2.28372e-56	gene subtype A
IL1RN	2.33035	1.28186e-55	gene subtype A
IL1B	2.39297	1.40227e-55	gene subtype A
NAMPT	1.64007	1.53071e-55	gene subtype A
FGR	1.25521	1.61225e-53	gene subtype A
NCF2	1.48303	3.54687e-53	gene subtype A
PTGS2	2.41397	1.11168e-52	gene subtype A
CHI3L1	2.81608	1.14513e-51	gene subtype A
S100A12	2.26972	1.4443e-51	gene subtype A
SOCS3	2.24136	5.68903e-50	gene subtype A
PROK2	2.0518	7.66285e-50	gene subtype A
FCN1	1.29778	3.99978e-48	gene subtype A
BCL2A1	1.82169	8.9154e-48	gene subtype A
FCGR2A	1.54412	4.19948e-47	gene subtype A
FPR2	1.57662	8.5888e-47	gene subtype A
GBP5	1.67532	1.24122e-46	gene subtype A
IFITM2	1.03567	1.34461e-46	gene subtype A
CXCL2	1.77799	1.18641e-45	gene subtype A
SLC7A11	1.53727	2.42229e-45	gene subtype A
C5AR1	1.41511	1.06496e-44	gene subtype A
HCAR3	2.45851	1.97462e-44	gene subtype A
G0S2	1.80243	2.64904e-44	gene subtype A
SLC2A3	1.6735	3.63173e-44	gene subtype A
PDE4B	1.45897	3.64882e-44	gene subtype A
PLAU	1.33142	4.06504e-44	gene subtype A
MMP10	1.90077	4.38163e-44	gene subtype A
SLC6A14	2.62786	6.48403e-44	gene subtype A
CSF3R	1.12753	1.69365e-43	gene subtype A
CXCL3	1.68569	1.13511e-42	gene subtype A
CD55	1.18839	1.33146e-42	gene subtype A
CSF2RB	1.4925	3.04178e-42	gene subtype A
SELL	1.88803	7.58858e-42	gene subtype A
ICAM1	1.12544	1.63186e-41	gene subtype A
PFKFB3	1.26542	2.20391e-41	gene subtype A
ACSL1	1.52555	2.25129e-41	gene subtype A
BASP1	1.31196	3.62732e-41	gene subtype A
VNN2	1.46426	1.05527e-40	gene subtype A
CXCL6	1.969	2.76642e-40	gene subtype A
IDO1	1.7194	3.25439e-40	gene subtype A
FAM49A	1.01658	3.25439e-40	gene subtype A
CLEC4E	1.37271	2.30059e-39	gene subtype A
LILRA5	1.17128	1.16636e-38	gene subtype A
PLA2G7	1.40819	1.1971e-38	gene subtype A
CMTM2	1.18773	1.67978e-38	gene subtype A
PLAUR	1.43362	1.77292e-38	gene subtype A
CCR1	1.08227	3.942e-38	gene subtype A
DUOXA2	1.58052	7.13693e-38	gene subtype A
TNFSF13B	1.05643	2.27746e-37	gene subtype A
ACSL4	1.16618	2.69496e-37	gene subtype A
STX11	1.01757	5.73156e-37	gene subtype A
GZMB	1.25908	6.1519e-37	gene subtype A
TCN1	1.69987	7.60046e-37	gene subtype A
WNT5A	1.24793	7.95712e-37	gene subtype A
PLEK	1.21002	1.52801e-36	gene subtype A
TLR8	1.22528	8.38235e-36	gene subtype A
CLEC4A	1.07186	1.7267e-35	gene subtype A
IL13RA2	1.63612	2.90685e-35	gene subtype A
TLR4	1.05638	6.67932e-35	gene subtype A
BCL6	1.10377	9.54682e-35	gene subtype A
IGSF6	1.18102	1.59295e-34	gene subtype A
STC1	1.20237	2.55005e-34	gene subtype A
HCK	1.00699	2.65269e-34	gene subtype A
IRAK3	1.19627	6.81688e-34	gene subtype A
SNX10	1.20835	6.99586e-34	gene subtype A
TMEM154	1.00829	1.79461e-33	gene subtype A
DUOX2	2.41298	1.84243e-33	gene subtype A
LAMP3	1.4724	2.54605e-33	gene subtype A
CDHR1	-1.27112	1.15813e-32	gene subtype A
IL1R2	1.65233	1.22586e-32	gene subtype A
LY96	1.15902	1.91624e-32	gene subtype A
LRRK2	1.15226	3.06201e-32	gene subtype A
SAMSN1	1.10468	4.4826e-32	gene subtype A
IL6	1.57281	5.62737e-32	gene subtype A
SERPINB9	1.14353	6.16155e-32	gene subtype A
SOD2	1.01807	8.8631e-32	gene subtype A
MMP12	2.0064	2.00193e-31	gene subtype A
SPP1	1.64394	8.44822e-31	gene subtype A
TAGAP	1.19441	1.18761e-30	gene subtype A
TDO2	1.58562	3.74582e-30	gene subtype A
CSTA	1.12536	1.09667e-29	gene subtype A
ITGB2	1.00273	5.92814e-29	gene subtype A
CXCL10	1.62231	1.02708e-28	gene subtype A
CXCL9	1.73165	1.55463e-28	gene subtype A
FAM26F	1.03882	1.70741e-28	gene subtype A
CXCL11	1.93467	2.74096e-28	gene subtype A
CD14	1.02048	4.14462e-28	gene subtype A
CCL4	1.17594	3.01432e-27	gene subtype A
IL1A	1.25287	5.67003e-27	gene subtype A
ANXA10	1.64181	1.01841e-25	gene subtype A
MMP7	1.37722	3.32718e-25	gene subtype A
FCGR2B	1.03128	6.56543e-24	gene subtype A
IL24	1.01933	1.51473e-23	gene subtype A
MMP9	1.11961	7.93743e-22	gene subtype A
CCR7	1.22245	4.24964e-20	gene subtype A
CCL18	1.26104	5.81553e-16	gene subtype A
MS4A1	1.11897	9.9596e-08	gene subtype A
CXCL13	1.08438	1.39569e-05	gene subtype A
ANKRD22	1.16969	1.4319e-41	gene subtype B
PIM2	1.15956	5.84049e-41	gene subtype B
GUCA2B	-2.05243	8.42165e-39	gene subtype B
PHLPP2	-1.28823	2.55881e-38	gene subtype B
NAAA	-1.01616	4.20999e-38	gene subtype B
ACSF2	-1.01509	4.91952e-38	gene subtype B
SLC22A5	-1.1801	1.34759e-36	gene subtype B
TRPM6	-1.88653	3.53864e-36	gene subtype B
TFPI2	2.0195	6.53778e-36	gene subtype B
CYP2J2	-1.59581	1.78136e-34	gene subtype B
ACOX2	-1.01512	8.64659e-34	gene subtype B
PLA1A	1.13069	8.9137e-34	gene subtype B
C2orf88	-1.24707	9.07227e-34	gene subtype B
IGSF9	-1.00676	1.17998e-33	gene subtype B
NAT8B	-1.7983	5.12427e-33	gene subtype B
TRHDE	-1.31382	1.8119e-32	gene subtype B
RUNDC3B	-1.07733	2.52306e-32	gene subtype B
ENTPD5	-1.15583	2.53924e-32	gene subtype B
SLC23A3	-1.30293	4.54248e-32	gene subtype B
SLC26A2	-1.12152	1.20529e-31	gene subtype B
SLC28A2	-2.00619	1.19509e-30	gene subtype B
G6PC	-2.3344	1.45456e-30	gene subtype B
GRAMD1C	-1.28667	2.23279e-29	gene subtype B
CUBN	-1.55356	3.71432e-29	gene subtype B
MAOA	-1.02298	5.23111e-29	gene subtype B
FLVCR1	-1.2999	7.3299e-29	gene subtype B
SLC17A4	-1.21405	9.37975e-29	gene subtype B
EGR3	1.3291	1.07601e-28	gene subtype B
SELE	1.49555	1.82966e-28	gene subtype B
SLC5A11	-1.26834	2.65172e-28	gene subtype B
ABCG2	-1.72739	5.89271e-28	gene subtype B
FAP	1.15041	1.8143e-27	gene subtype B
ABCB1	-1.47633	2.36875e-27	gene subtype B
PRLR	-1.07968	2.54593e-27	gene subtype B
CHN2	-1.15429	3.70984e-27	gene subtype B
CHP2	-1.35578	5.03034e-27	gene subtype B
EPHX2	-1.02116	5.39663e-27	gene subtype B
HMGCS2	-1.8289	6.64838e-27	gene subtype B
MZB1	1.02095	8.80689e-27	gene subtype B
ASPA	-1.18598	9.689e-27	gene subtype B
CDKN2B	-1.16569	1.35011e-26	gene subtype B
RAB17	-1.09276	1.80916e-26	gene subtype B
PCK1	-2.1087	2.06524e-26	gene subtype B
SERPINE1	1.02419	2.60344e-26	gene subtype B
FGF7	1.13026	3.19506e-26	gene subtype B
MUC1	1.38683	3.45604e-26	gene subtype B
FOXQ1	1.03318	4.08444e-26	gene subtype B
SOAT2	-1.1556	5.06453e-26	gene subtype B
CMBL	-1.03376	6.73121e-26	gene subtype B
SLC23A1	-1.84551	2.08333e-25	gene subtype B
FMO5	-1.12732	3.15664e-25	gene subtype B
FMO1	-1.68468	4.81827e-25	gene subtype B
PTGR1	-1.06667	4.95989e-25	gene subtype B
EPB41L4B	-1.09583	9.53969e-25	gene subtype B
UGT2A3	-1.89588	1.03198e-24	gene subtype B
ZG16	-1.83564	3.62354e-24	gene subtype B
FAM151A	-1.7448	4.31497e-24	gene subtype B
ENPP3	-1.46033	5.36322e-24	gene subtype B
NR4A3	1.07773	5.37687e-24	gene subtype B
TUBAL3	-1.29296	5.52323e-24	gene subtype B
SLC39A4	-1.08109	1.12382e-23	gene subtype B
SLC13A1	-2.40208	1.45155e-23	gene subtype B
EDN3	-1.0968	1.62007e-23	gene subtype B
CYP4F2	-1.58546	2.14286e-23	gene subtype B
IYD	-1.0039	2.1964e-23	gene subtype B
A1CF	-1.14763	2.87952e-23	gene subtype B
SLC5A12	-2.16945	3.73343e-23	gene subtype B
PI3	1.24953	4.46493e-23	gene subtype B
DHRS11	-1.23658	6.49094e-23	gene subtype B
SCIN	-1.35365	8.47874e-23	gene subtype B
AMN	-1.34559	1.27439e-22	gene subtype B
LGALS2	-1.07369	1.45982e-22	gene subtype B
SLC6A4	-1.83968	1.46851e-22	gene subtype B
NAALADL1	-1.28711	2.45108e-22	gene subtype B
PAQR5	-1.14255	3.06224e-22	gene subtype B
HSD17B2	-1.32951	3.8728e-22	gene subtype B
DDC	-1.25764	5.42619e-22	gene subtype B
SLC1A1	-1.26256	5.6815e-22	gene subtype B
LEAP2	-1.3412	7.2865e-22	gene subtype B
DHDH	-1.14391	1.42645e-21	gene subtype B
CYP2B6	-1.22985	1.96623e-21	gene subtype B
ABCC2	-1.51443	2.4689e-21	gene subtype B
TM4SF5	-1.25873	3.58954e-21	gene subtype B
GOLT1A	-1.0733	3.60172e-21	gene subtype B
SOWAHA	-1.23836	4.95397e-21	gene subtype B
CDHR5	-1.31474	5.03892e-21	gene subtype B
HAPLN4	-1.15211	5.68037e-21	gene subtype B
SLC3A1	-1.53232	1.61705e-20	gene subtype B
PBLD	-1.08858	1.79289e-20	gene subtype B
MOGAT2	-1.1743	2.94858e-20	gene subtype B
APOA1	-2.24011	6.20035e-20	gene subtype B
FBP1	-1.06367	7.17994e-20	gene subtype B
SLC28A1	-1.09905	9.16062e-20	gene subtype B
MEP1B	-1.83397	1.09254e-19	gene subtype B
MRO	-1.10576	1.85224e-19	gene subtype B
NPY6R	-1.08992	2.26547e-19	gene subtype B
DNASE1	-1.42837	2.52891e-19	gene subtype B
MEP1A	-1.46423	3.19734e-19	gene subtype B
CYP2C9	-1.40071	4.34666e-19	gene subtype B
SLC35G1	-1.12458	4.79622e-19	gene subtype B
SLC5A9	-1.26024	6.75506e-19	gene subtype B
TMEM37	-1.11123	7.76392e-19	gene subtype B
CYP2C8	-1.3054	1.00657e-18	gene subtype B
NTS	-1.82567	1.12311e-18	gene subtype B
PRKG2	-1.05908	1.3357e-18	gene subtype B
DEPDC7	-1.15619	1.63361e-18	gene subtype B
CPO	-2.03503	2.06919e-18	gene subtype B
SULT2A1	-1.81829	2.09412e-18	gene subtype B
RNF128	-1.17986	5.42919e-18	gene subtype B
ACE	-1.26154	6.32345e-18	gene subtype B
ISX	-1.03648	1.12028e-17	gene subtype B
CYP3A5	-1.37599	1.21027e-17	gene subtype B
TREH	-1.33213	1.21907e-17	gene subtype B
HHLA2	-1.06285	1.38577e-17	gene subtype B
GDA	-1.29557	1.66399e-17	gene subtype B
VIL1	-1.11022	1.68435e-17	gene subtype B
CREB3L3	-1.28704	3.81281e-17	gene subtype B
XPNPEP2	-1.56038	4.21938e-17	gene subtype B
CDHR2	-1.14621	4.81622e-17	gene subtype B
SLC13A2	-1.46152	4.85781e-17	gene subtype B
ARG2	-1.25099	5.40191e-17	gene subtype B
REEP6	-1.25131	5.89451e-17	gene subtype B
PNLIPRP2	-1.86358	6.32919e-17	gene subtype B
PLA2G12B	-1.15602	1.24457e-16	gene subtype B
DAB1	-1.17403	1.33931e-16	gene subtype B
SUSD2	-1.18381	9.06376e-16	gene subtype B
DPEP1	-1.44145	9.85419e-16	gene subtype B
SLC15A1	-1.51066	2.18786e-15	gene subtype B
ACE2	-1.29938	2.5282e-15	gene subtype B
MYO1A	-1.0745	3.21493e-15	gene subtype B
APOC3	-1.86988	5.0419e-15	gene subtype B
SLC17A8	-1.31084	7.16436e-15	gene subtype B
CYP2C18	-1.10569	9.54736e-15	gene subtype B
GBA3	-1.33234	1.83345e-14	gene subtype B
SLC6A19	-1.30292	2.36674e-14	gene subtype B
HNF4G	-1.18827	3.09062e-14	gene subtype B
KHK	-1.01666	4.04948e-14	gene subtype B
HSD3B1	-1.32462	7.77294e-14	gene subtype B
APOA4	-1.66876	1.54621e-13	gene subtype B
AKR1B10	-1.07918	6.10145e-13	gene subtype B
ENPP7	-1.04546	1.7755e-12	gene subtype B
MGAM	-1.33546	3.99775e-12	gene subtype B
AADAC	-1.38842	6.16028e-12	gene subtype B
MME	-1.07166	3.75749e-11	gene subtype B
KCNJ13	-1.28404	3.87368e-11	gene subtype B
APOB	-1.53595	5.00269e-11	gene subtype B
ENPEP	-1.29399	7.32108e-11	gene subtype B
SLC2A2	-1.29017	9.6843e-11	gene subtype B
SLC10A2	-1.5983	1.12278e-10	gene subtype B
SLC7A9	-1.17526	1.23486e-09	gene subtype B
SI	-1.10023	1.57553e-09	gene subtype B
FABP6	-1.46031	2.74253e-09	gene subtype B
ABCG5	-1.12014	3.26051e-09	gene subtype B
TM4SF4	-1.14319	3.88592e-09	gene subtype B
CA2	1.10604	1.07792e-08	gene subtype B
C17orf78	-1.13581	2.59046e-08	gene subtype B
RBP2	-1.21098	4.71033e-08	gene subtype B
LCT	-1.05934	4.90621e-07	gene subtype B
MTTP	-1.07979	2.1696e-06	gene subtype B
UGT2B17	-1.09232	0.000170962	gene subtype B

## Sheet: Table S7
Sample	group	gene subtype
GSM423021	Respouse	gene subtypeB
GSM423031	Respouse	gene subtypeB
GSM423033	NonRespouse	gene subtypeA
GSM423035	NonRespouse	gene subtypeA
GSM423037	NonRespouse	gene subtypeA
GSM423039	NonRespouse	gene subtypeA
GSM423041	NonRespouse	gene subtypeA
GSM423043	NonRespouse	gene subtypeA
GSM423045	NonRespouse	gene subtypeA
GSM423010	Respouse	gene subtypeB
GSM423057	Respouse	gene subtypeA
GSM423067	Respouse	gene subtypeA
GSM423012	Respouse	gene subtypeB
GSM423015	Respouse	gene subtypeB
GSM423017	Respouse	gene subtypeB
GSM423019	Respouse	gene subtypeB
GSM423023	Respouse	gene subtypeB
GSM423025	Respouse	gene subtypeB
GSM423027	Respouse	gene subtypeA
GSM423069	NonRespouse	gene subtypeA
GSM423071	NonRespouse	gene subtypeA
GSM423029	Respouse	gene subtypeB
GSM423073	NonRespouse	gene subtypeA
GSM423079	NonRespouse	gene subtypeA
GSM423081	NonRespouse	gene subtypeA
GSM423083	NonRespouse	gene subtypeA
GSM423053	Respouse	gene subtypeB
GSM423055	Respouse	gene subtypeB
GSM423059	Respouse	gene subtypeB
GSM423061	Respouse	gene subtypeB
GSM423085	NonRespouse	gene subtypeA
GSM423087	NonRespouse	gene subtypeA
GSM423063	Respouse	gene subtypeB
GSM423065	Respouse	gene subtypeB
GSM423075	NonRespouse	gene subtypeB
GSM423077	NonRespouse	gene subtypeB
GSM423013	Respouse	gene subtypeB
